# Supplementary material for: Combination of Genome-Scale Models and Bioreactor Dynamics to Optimize the Production of Commodity Chemicals
Source: Front Mol Biosci. 2022 Apr 27;9:855735. doi: 10.3389/fmolb.2022.855735 (PMC9091370; doi:10.3389/fmolb.2022.855735)
Supplement: Supplementary file 1 [file DataSheet3.xlsx]

## Sheet: Regions and Run-time
Dilution rate (h-1)	Glucose concentration (g L-1)	Number of regions	Maximum productivity on substrate (h-1)	Optimum cell density (gdcw L-1)	Run-time (sec)
0.23	10	10	0.257951	1.1	65.736
0.23	10	20	0.225562	1.375	121.03
0.23	10	30	0.216008	1.28333	178.511
0.23	10	40	0.202486	1.2375	231.048
0.23	10	50	0.200669	1.32	290.098
0.23	10	60	0.199289	1.28333	354.357
0.23	10	70	0.194562	1.25714	402.515
0.23	10	80	0.194086	1.30625	451.348
0.23	10	90	0.193849	1.28333	514.695
0.23	10	100	0.191392	1.265	564.777
0.23	10	110	0.191043	1.3	628.86
0.23	10	120	0.191979	1.28333	688.018
0.23	10	130	0.189686	1.26923	781.567
0.23	10	140	0.18929	1.29643	904.863
0.23	10	150	0.189418	1.28333	989.765
0.23	10	160	0.188619	1.27188	912.705
0.23	10	170	0.18815	1.29412	979.997
0.23	10	180	0.18831	1.28333	1026.23
0.23	10	190	0.187889	1.27368	1088.31
0.23	10	200	0.187349	1.2925	1159.29
