# Supplementary material for: Combination of Genome-Scale Models and Bioreactor Dynamics to Optimize the Production of Commodity Chemicals
Source: Front Mol Biosci. 2022 Apr 27;9:855735. doi: 10.3389/fmolb.2022.855735 (PMC9091370; doi:10.3389/fmolb.2022.855735)
Supplement: Supplementary file 2 [file DataSheet1.xlsx]

## Sheet: Maximum productivities
Dilution rate (h-1)	Glucose concetration (g L-1)	Maximum productivity on substrate (h-1)	Maximum volumetric productivity (g L-1 h-1)	Associated cell density (gdcw L-1)
0.01	1	0.100239	0.100239	0
0.01	3	0.0334128	0.100239	0
0.01	5	0.0200477	0.100239	0
0.01	7	0.0200255	0.140178	0.055
0.01	9	0.0201112	0.181001	0.055
0.01	11	0.0181407	0.199548	0.055
0.11	1	0.190251	0.190251	0.055
0.11	3	0.125216	0.375649	0.22
0.11	5	0.117461	0.587303	0.33
0.11	7	0.113469	0.79428	0.44
0.11	9	0.111043	0.999386	0.55
0.11	11	0.107684	1.18453	0.715
0.21	1	0.261669	0.261669	0.11
0.21	3	0.197019	0.591058	0.385
0.21	5	0.188725	0.943625	0.605
0.21	7	0.184746	1.29322	0.825
0.21	9	0.181537	1.63383	1.045
0.21	11	0.178639	1.96503	1.32
0.31	1	0.314494	0.314494	0.165
0.31	3	0.248698	0.746094	0.55
0.31	5	0.240913	1.20456	0.88
0.31	7	0.237268	1.66087	1.21
0.31	9	0.233329	2.09996	1.54
0.31	11	0.230815	2.53897	1.925
0.41	1	0.348726	0.348726	0.22
0.41	3	0.281206	0.843618	0.66
0.41	5	0.273377	1.36689	1.155
0.41	7	0.270185	1.89129	1.595
0.41	9	0.265538	2.38984	2.035
0.41	11	0.263255	2.89581	2.53
0.51	1	0.362405	0.362405	0.275
0.51	3	0.29476	0.88428	0.825
0.51	5	0.285877	1.42938	1.43
0.51	7	0.282737	1.97916	1.98
0.51	9	0.277837	2.50053	2.53
0.51	11	0.275801	3.03381	3.135
0.61	1	0.356122	0.356122	0.33
0.61	3	0.287086	0.861257	0.99
0.61	5	0.276241	1.38121	1.705
0.61	7	0.272622	1.90836	2.365
0.61	9	0.267885	2.41096	3.025
0.61	11	0.265857	2.92442	3.74
0.71	1	0.325413	0.325413	0.385
0.71	3	0.253848	0.761545	1.155
0.71	5	0.241624	1.20812	1.98
0.71	7	0.237486	1.66241	2.75
0.71	9	0.232951	2.09656	3.52
0.71	11	0.231005	2.54105	4.345
0.81	1	0.268853	0.268853	0.44
0.81	3	0.194287	0.582862	1.32
0.81	5	0.180357	0.901784	2.255
0.81	7	0.175786	1.2305	3.135
0.81	9	0.171613	1.54451	4.015
0.81	11	0.16992	1.86912	4.95
