# Supplementary material for: Combination of Genome-Scale Models and Bioreactor Dynamics to Optimize the Production of Commodity Chemicals
Source: Front Mol Biosci. 2022 Apr 27;9:855735. doi: 10.3389/fmolb.2022.855735 (PMC9091370; doi:10.3389/fmolb.2022.855735)
Supplement: Supplementary file 3 [file DataSheet2.xlsx]

## Sheet: Steady state
"Positive fluxes (avl) and average concentrations (avm) of the Flexible Net for a dilution rate of 0.25 h-1, a glucose concentration in the medium of 7.0 g L-1, and a cell density of 0.5 gdcw L-1"
avl[t_12DGR120tipp_f]	0	mM h-1
avl[t_12DGR140tipp_f]	0	mM h-1
avl[t_12DGR141tipp_f]	0	mM h-1
avl[t_12DGR160tipp_f]	0	mM h-1
avl[t_12DGR161tipp_f]	0	mM h-1
avl[t_12DGR180tipp_f]	0	mM h-1
avl[t_12DGR181tipp_f]	0	mM h-1
avl[t_12PPDRtex_b]	0	mM h-1
avl[t_12PPDRtex_f]	0	mM h-1
avl[t_12PPDRtpp_b]	0	mM h-1
avl[t_12PPDRtpp_f]	0	mM h-1
avl[t_12PPDStex_b]	0	mM h-1
avl[t_12PPDStex_f]	0	mM h-1
avl[t_12PPDStpp_b]	0	mM h-1
avl[t_12PPDStpp_f]	0	mM h-1
avl[t_14GLUCANabcpp_f]	0	mM h-1
avl[t_14GLUCANtexi_f]	0	mM h-1
avl[t_23CAMPtex_b]	0	mM h-1
avl[t_23CAMPtex_f]	0	mM h-1
avl[t_23CCMPtex_b]	0	mM h-1
avl[t_23CCMPtex_f]	0	mM h-1
avl[t_23CGMPtex_b]	0	mM h-1
avl[t_23CGMPtex_f]	0	mM h-1
avl[t_23CUMPtex_b]	0	mM h-1
avl[t_23CUMPtex_f]	0	mM h-1
avl[t_23DAPPAt2pp_f]	0	mM h-1
avl[t_23DAPPAtex_b]	0	mM h-1
avl[t_23DAPPAtex_f]	0	mM h-1
avl[t_23PDE2pp_f]	0	mM h-1
avl[t_23PDE4pp_f]	0	mM h-1
avl[t_23PDE7pp_f]	0	mM h-1
avl[t_23PDE9pp_f]	0	mM h-1
avl[t_26DAHtex_b]	0	mM h-1
avl[t_26DAHtex_f]	0	mM h-1
avl[t_2AGPA120tipp_f]	0	mM h-1
avl[t_2AGPA140tipp_f]	0	mM h-1
avl[t_2AGPA141tipp_f]	0	mM h-1
avl[t_2AGPA160tipp_f]	0	mM h-1
avl[t_2AGPA161tipp_f]	0	mM h-1
avl[t_2AGPA180tipp_f]	0	mM h-1
avl[t_2AGPA181tipp_f]	0	mM h-1
avl[t_2AGPE120tipp_f]	0	mM h-1
avl[t_2AGPE140tipp_f]	0	mM h-1
avl[t_2AGPE141tipp_f]	0	mM h-1
avl[t_2AGPE160tipp_f]	0	mM h-1
avl[t_2AGPE161tipp_f]	0	mM h-1
avl[t_2AGPE180tipp_f]	0	mM h-1
avl[t_2AGPE181tipp_f]	0	mM h-1
avl[t_2AGPEAT120_f]	0	mM h-1
avl[t_2AGPEAT140_f]	0	mM h-1
avl[t_2AGPEAT141_f]	0	mM h-1
avl[t_2AGPEAT160_f]	0	mM h-1
avl[t_2AGPEAT161_f]	0	mM h-1
avl[t_2AGPEAT180_f]	0	mM h-1
avl[t_2AGPEAT181_f]	0	mM h-1
avl[t_2AGPG120tipp_f]	0	mM h-1
avl[t_2AGPG140tipp_f]	0	mM h-1
avl[t_2AGPG141tipp_f]	0	mM h-1
avl[t_2AGPG160tipp_f]	0	mM h-1
avl[t_2AGPG161tipp_f]	0	mM h-1
avl[t_2AGPG180tipp_f]	0	mM h-1
avl[t_2AGPG181tipp_f]	0	mM h-1
avl[t_2AGPGAT120_f]	0	mM h-1
avl[t_2AGPGAT140_f]	0	mM h-1
avl[t_2AGPGAT141_f]	0	mM h-1
avl[t_2AGPGAT160_f]	0	mM h-1
avl[t_2AGPGAT161_f]	0	mM h-1
avl[t_2AGPGAT180_f]	0	mM h-1
avl[t_2AGPGAT181_f]	0	mM h-1
avl[t_2DGULRGx_f]	0	mM h-1
avl[t_2DGULRGy_f]	0	mM h-1
avl[t_2DGULRx_f]	0	mM h-1
avl[t_2DGULRy_f]	0	mM h-1
avl[t_2MAHMP_f]	0	mM h-1
avl[t_34dhpactex_b]	0	mM h-1
avl[t_34dhpactex_f]	0	mM h-1
avl[t_3AMACHYD_f]	0	mM h-1
avl[t_3AMPtex_b]	0	mM h-1
avl[t_3AMPtex_f]	0	mM h-1
avl[t_3CMPtex_b]	0	mM h-1
avl[t_3CMPtex_f]	0	mM h-1
avl[t_3GMPtex_b]	0	mM h-1
avl[t_3GMPtex_f]	0	mM h-1
avl[t_3HAD100_f]	0	mM h-1
avl[t_3HAD120_f]	0	mM h-1
avl[t_3HAD121_f]	0	mM h-1
avl[t_3HAD140_f]	0	mM h-1
avl[t_3HAD141_f]	0	mM h-1
avl[t_3HAD160_f]	0	mM h-1
avl[t_3HAD161_f]	0	mM h-1
avl[t_3HAD180_f]	0	mM h-1
avl[t_3HAD181_f]	0	mM h-1
avl[t_3HAD40_f]	0	mM h-1
avl[t_3HAD60_f]	0	mM h-1
avl[t_3HAD80_f]	0	mM h-1
avl[t_3HCINNMH_f]	0	mM h-1
avl[t_3HPPPNH_f]	0	mM h-1
avl[t_3HPPtex_b]	0	mM h-1
avl[t_3HPPtex_f]	0	mM h-1
avl[t_3HPPtpp_f]	0	mM h-1
avl[t_3KGK_f]	0	mM h-1
avl[t_3NTD2pp_f]	0	mM h-1
avl[t_3NTD4pp_f]	0	mM h-1
avl[t_3NTD7pp_f]	0	mM h-1
avl[t_3NTD9pp_f]	0	mM h-1
avl[t_3OAR100_b]	0	mM h-1
avl[t_3OAR100_f]	0	mM h-1
avl[t_3OAR120_b]	0	mM h-1
avl[t_3OAR120_f]	0	mM h-1
avl[t_3OAR121_f]	0	mM h-1
avl[t_3OAR140_b]	0	mM h-1
avl[t_3OAR140_f]	0.0138971	mmol gdcw-1 h-1
avl[t_3OAR141_f]	0	mM h-1
avl[t_3OAR160_b]	0	mM h-1
avl[t_3OAR160_f]	0	mM h-1
avl[t_3OAR161_f]	0	mM h-1
avl[t_3OAR180_b]	0	mM h-1
avl[t_3OAR180_f]	0	mM h-1
avl[t_3OAR181_f]	0	mM h-1
avl[t_3OAR40_b]	0	mM h-1
avl[t_3OAR40_f]	0	mM h-1
avl[t_3OAR60_b]	0	mM h-1
avl[t_3OAR60_f]	0	mM h-1
avl[t_3OAR80_b]	0	mM h-1
avl[t_3OAR80_f]	0	mM h-1
avl[t_3OAS100_f]	0	mM h-1
avl[t_3OAS120_f]	0	mM h-1
avl[t_3OAS121_f]	0	mM h-1
avl[t_3OAS140_f]	0.0138971	mmol gdcw-1 h-1
avl[t_3OAS141_f]	0	mM h-1
avl[t_3OAS160_f]	0	mM h-1
avl[t_3OAS161_f]	0	mM h-1
avl[t_3OAS180_f]	0	mM h-1
avl[t_3OAS181_f]	0	mM h-1
avl[t_3OAS60_f]	0	mM h-1
avl[t_3OAS80_f]	0	mM h-1
avl[t_3OXCOAT_f]	0	mM h-1
avl[t_3PEPTabcpp_f]	0	mM h-1
avl[t_3PEPTtex_b]	0	mM h-1
avl[t_3PEPTtex_f]	0	mM h-1
avl[t_3UMPtex_b]	0	mM h-1
avl[t_3UMPtex_f]	0	mM h-1
avl[t_42A12BOOXpp_f]	0	mM h-1
avl[t_4HOXPACDtex_b]	0	mM h-1
avl[t_4HOXPACDtex_f]	0	mM h-1
avl[t_4HTHRS_f]	0	mM h-1
avl[t_4PCP_f]	0	mM h-1
avl[t_4PCPpp_f]	0	mM h-1
avl[t_4PEPTabcpp_f]	0	mM h-1
avl[t_4PEPTtex_b]	0	mM h-1
avl[t_4PEPTtex_f]	0	mM h-1
avl[t_5DGLCNR_b]	0	mM h-1
avl[t_5DGLCNR_f]	0	mM h-1
avl[t_5DGLCNt2rpp_b]	0	mM h-1
avl[t_5DGLCNt2rpp_f]	0	mM h-1
avl[t_5DGLCNtex_b]	0	mM h-1
avl[t_5DGLCNtex_f]	0	mM h-1
avl[t_5DOAN_f]	3.98214e-05	mmol gdcw-1 h-1
avl[t_5MTRtex_b]	0	mM h-1
avl[t_5MTRtex_f]	0	mM h-1
avl[t_5MTRtpp_f]	0	mM h-1
avl[t_A5PISO_b]	0	mM h-1
avl[t_A5PISO_f]	0.00694857	mmol gdcw-1 h-1
avl[t_AACPS1_f]	0
avl[t_AACPS2_f]	0
avl[t_AACPS3_f]	0.0227907	mmol gdcw-1 h-1
avl[t_AACPS4_f]	0.0268621	mmol gdcw-1 h-1
avl[t_AACPS5_f]	0
avl[t_AACPS6_f]	0
avl[t_AACPS7_f]	0.0138971	mmol gdcw-1 h-1
avl[t_AACPS8_f]	0
avl[t_AACPS9_f]	0
avl[t_AACTOOR_f]	0
avl[t_AADDGT_f]	0
avl[t_AAMYL_f]	0
avl[t_AAMYLpp_f]	0
avl[t_AB6PGH_f]	0
avl[t_ABTA_f]	0
avl[t_ABUTD_f]	0
avl[t_ABUTt2pp_f]	0
avl[t_ABUTtex_b]	0
avl[t_ABUTtex_f]	0
avl[t_ACACCT_f]	0
avl[t_ACACT1r_b]	0
avl[t_ACACT1r_f]	0.06355	mmol gdcw-1 h-1
avl[t_ACACT2r_b]	0
avl[t_ACACT2r_f]	0.06355	mmol gdcw-1 h-1
avl[t_ACACT3r_b]	0
avl[t_ACACT3r_f]	0.06355	mmol gdcw-1 h-1
avl[t_ACACT4r_b]	0
avl[t_ACACT4r_f]	0.06355	mmol gdcw-1 h-1
avl[t_ACACT5r_b]	0
avl[t_ACACT5r_f]	0.06355	mmol gdcw-1 h-1
avl[t_ACACT6r_b]	0
avl[t_ACACT6r_f]	0.0496529	mmol gdcw-1 h-1
avl[t_ACACT7r_b]	0
avl[t_ACACT7r_f]	0.0496529	mmol gdcw-1 h-1
avl[t_ACACT8r_b]	0
avl[t_ACACT8r_f]	0
avl[t_ACACt2pp_b]	0
avl[t_ACACt2pp_f]	0
avl[t_ACACtex_b]	0
avl[t_ACACtex_f]	0
avl[t_ACALD_b]	0
avl[t_ACALD_f]	5.50258	mmol gdcw-1 h-1
avl[t_ACALDtex_b]	0
avl[t_ACALDtex_f]	0
avl[t_ACALDtpp_b]	0
avl[t_ACALDtpp_f]	0
avl[t_ACANTHAT_f]	0
avl[t_ACBIPGT_f]	0
avl[t_ACCOAC_f]	0.0138971	mmol gdcw-1 h-1
avl[t_ACCOAL_f]	0
avl[t_ACGAL1PPpp_f]	0
avl[t_ACGAL1Ptex_b]	0
avl[t_ACGAL1Ptex_f]	0
avl[t_ACGALtex_b]	0
avl[t_ACGALtex_f]	0
avl[t_ACGAM1PPpp_f]	0
avl[t_ACGAM1Ptex_b]	0
avl[t_ACGAM1Ptex_f]	0
avl[t_ACGAMK_f]	0
avl[t_ACGAMT_f]	0
avl[t_ACGAptspp_f]	0
avl[t_ACGAtex_b]	0
avl[t_ACGAtex_f]	0
avl[t_ACGK_f]	0.05282	mmol gdcw-1 h-1
avl[t_ACGS_f]	0.05282	mmol gdcw-1 h-1
avl[t_ACHBS_f]	0.0518802	mmol gdcw-1 h-1
avl[t_ACKr_b]	0
avl[t_ACKr_f]	0.104031	mmol gdcw-1 h-1
avl[t_ACLS_f]	0.156119	mmol gdcw-1 h-1
avl[t_ACM6PH_f]	0
avl[t_ACMAMUT_f]	0
avl[t_ACMANAptspp_f]	0
avl[t_ACMANAtex_b]	0
avl[t_ACMANAtex_f]	0
avl[t_ACMUMptspp_f]	0
avl[t_ACMUMtex_f]	0
avl[t_ACNAMt2pp_f]	0
avl[t_ACNAMtex_b]	0
avl[t_ACNAMtex_f]	0
avl[t_ACNML_f]	0
avl[t_ACOAD1f_b]	0.06355	mmol gdcw-1 h-1
avl[t_ACOAD1f_f]	0
avl[t_ACOAD2f_b]	0.06355	mmol gdcw-1 h-1
avl[t_ACOAD2f_f]	0
avl[t_ACOAD3f_b]	0.06355	mmol gdcw-1 h-1
avl[t_ACOAD3f_f]	0
avl[t_ACOAD4f_b]	0.06355	mmol gdcw-1 h-1
avl[t_ACOAD4f_f]	0
avl[t_ACOAD5f_b]	0.06355	mmol gdcw-1 h-1
avl[t_ACOAD5f_f]	0
avl[t_ACOAD6f_b]	0.0496529	mmol gdcw-1 h-1
avl[t_ACOAD6f_f]	0
avl[t_ACOAD7f_b]	0.0227907	mmol gdcw-1 h-1
avl[t_ACOAD7f_f]	0
avl[t_ACOAD8f_b]	0
avl[t_ACOAD8f_f]	0
avl[t_ACOATA_b]	0
avl[t_ACOATA_f]	0
avl[t_ACODA_f]	0.05282	mmol gdcw-1 h-1
avl[t_ACOLIPAabctex_f]	0
avl[t_ACONIs_b]	0
avl[t_ACONIs_f]	0
avl[t_ACONMT_f]	0
avl[t_ACONTa_b]	0
avl[t_ACONTa_f]	0.191999	mmol gdcw-1 h-1
avl[t_ACONTb_b]	0
avl[t_ACONTb_f]	0.191999	mmol gdcw-1 h-1
avl[t_ACOTA_b]	0.05282	mmol gdcw-1 h-1
avl[t_ACOTA_f]	0
avl[t_ACPPAT120_f]	0
avl[t_ACPPAT140_f]	0
avl[t_ACPPAT141_f]	0
avl[t_ACPPAT160_f]	0
avl[t_ACPPAT161_f]	0
avl[t_ACPPAT180_f]	0
avl[t_ACPPAT181_f]	0
avl[t_ACPS1_f]	0
avl[t_ACSERtex_b]	0
avl[t_ACSERtex_f]	0
avl[t_ACSERtpp_f]	0
avl[t_ACS_f]	0
avl[t_ACt2rpp_b]	0
avl[t_ACt2rpp_f]	0
avl[t_ACt4pp_f]	0
avl[t_ACtex_b]	0
avl[t_ACtex_f]	0
avl[t_ADA_f]	0
avl[t_ADCL_f]	0.000119464	mmol gdcw-1 h-1
avl[t_ADCS_f]	0.000119464	mmol gdcw-1 h-1
avl[t_ADD_f]	0
avl[t_ADEt2rpp_b]	0
avl[t_ADEt2rpp_f]	0
avl[t_ADEtex_b]	0
avl[t_ADEtex_f]	0
avl[t_ADK1_b]	1000	mmol gdcw-1 h-1
avl[t_ADK1_f]	0
avl[t_ADK3_b]	0
avl[t_ADK3_f]	996.438	mmol gdcw-1 h-1
avl[t_ADK4_b]	0
avl[t_ADK4_f]	0
avl[t_ADMDC_f]	0
avl[t_ADNCYC_f]	0
avl[t_ADNK1_f]	0.000119464	mmol gdcw-1 h-1
avl[t_ADNUC_f]	0
avl[t_ADNt2pp_f]	0
avl[t_ADNt2rpp_b]	0
avl[t_ADNt2rpp_f]	0
avl[t_ADNtex_b]	0
avl[t_ADNtex_f]	0
avl[t_ADOCBIK_f]	0
avl[t_ADOCBLS_f]	0
avl[t_ADOCBLabcpp_f]	0
avl[t_ADOCBLtonex_f]	0
avl[t_ADPRDP_f]	0
avl[t_ADPT_f]	0
avl[t_ADSK_f]	0.0442621	mmol gdcw-1 h-1
avl[t_ADSL1r_b]	0
avl[t_ADSL1r_f]	0.0533991	mmol gdcw-1 h-1
avl[t_ADSL2r_b]	0
avl[t_ADSL2r_f]	0.0800023	mmol gdcw-1 h-1
avl[t_ADSS_f]	0.0533991	mmol gdcw-1 h-1
avl[t_AGDC_f]	0
avl[t_AGM3PA_f]	0
avl[t_AGM3PApp_f]	0
avl[t_AGM3PH_f]	0
avl[t_AGM3Pt2pp_f]	0
avl[t_AGM4PA_f]	0
avl[t_AGM4PApp_f]	0
avl[t_AGM4PCP_f]	0
avl[t_AGM4PCPpp_f]	0
avl[t_AGM4PH_f]	0
avl[t_AGM4Pt2pp_f]	0
avl[t_AGMHE_f]	0
avl[t_AGMH_f]	0
avl[t_AGMT_f]	0
avl[t_AGMt2pp_f]	0
avl[t_AGMtex_b]	0
avl[t_AGMtex_f]	0
avl[t_AGPAT120_f]	0
avl[t_AGPAT140_f]	0
avl[t_AGPAT141_f]	0
avl[t_AGPAT160_f]	0.0113954	mmol gdcw-1 h-1
avl[t_AGPAT161_f]	0.0134311	mmol gdcw-1 h-1
avl[t_AGPAT180_f]	0
avl[t_AGPAT181_f]	0
avl[t_AGPR_b]	0.05282	mmol gdcw-1 h-1
avl[t_AGPR_f]	0
avl[t_AGt3_f]	0
avl[t_AHCYSNS_f]	7.96429e-05	mmol gdcw-1 h-1
avl[t_AICART_b]	0
avl[t_AICART_f]	0.0969198	mmol gdcw-1 h-1
avl[t_AIRC2_f]	0.0800023	mmol gdcw-1 h-1
avl[t_AIRC3_b]	0.0800023	mmol gdcw-1 h-1
avl[t_AIRC3_f]	0
avl[t_AKGDH_f]	0
avl[t_AKGt2rpp_b]	0
avl[t_AKGt2rpp_f]	0
avl[t_AKGtex_b]	0
avl[t_AKGtex_f]	0
avl[t_ALAALAD_f]	0
avl[t_ALAALAabcpp_f]	0
avl[t_ALAALAr_b]	0
avl[t_ALAALAr_f]	0.00496214	mmol gdcw-1 h-1
avl[t_ALAALAtex_b]	0
avl[t_ALAALAtex_f]	0
avl[t_ALAGLUE_b]	0
avl[t_ALAGLUE_f]	0
avl[t_ALAR_b]	0
avl[t_ALAR_f]	0.00744321	mmol gdcw-1 h-1
avl[t_ALATA_D2_f]	0
avl[t_ALATA_L2_f]	0
avl[t_ALATA_L_b]	0
avl[t_ALATA_L_f]	999.821	mmol gdcw-1 h-1
avl[t_ALATRS_f]	0
avl[t_ALAabcpp_f]	0
avl[t_ALAt2pp_f]	0
avl[t_ALAt2rpp_b]	0
avl[t_ALAt2rpp_f]	0
avl[t_ALAt4pp_f]	0
avl[t_ALAtex_b]	0
avl[t_ALAtex_f]	0
avl[t_ALCD19_b]	0
avl[t_ALCD19_f]	0
avl[t_ALCD2x_b]	0
avl[t_ALCD2x_f]	0
avl[t_ALDD19xr_b]	0
avl[t_ALDD19xr_f]	0
avl[t_ALDD2x_f]	0
avl[t_ALDD2y_f]	0
avl[t_ALDD3y_f]	0
avl[t_ALDD4_f]	0
avl[t_ALLK_f]	0
avl[t_ALLPI_b]	0
avl[t_ALLPI_f]	0
avl[t_ALLTAMH_f]	0
avl[t_ALLTN_f]	0
avl[t_ALLTNt2rpp_b]	0
avl[t_ALLTNt2rpp_f]	0
avl[t_ALLTNtex_b]	0
avl[t_ALLTNtex_f]	0
avl[t_ALLULPE_b]	0
avl[t_ALLULPE_f]	0
avl[t_ALLabcpp_f]	0
avl[t_ALLtex_b]	0
avl[t_ALLtex_f]	0
avl[t_ALPATE160pp_f]	0
avl[t_ALPATG160pp_f]	0
avl[t_ALR2_f]	0
avl[t_ALR4x_f]	0
avl[t_ALTRH_f]	0
avl[t_AM3PA_f]	0
avl[t_AM4PA_f]	0
avl[t_AM4PCP_f]	0
avl[t_AMALT1_f]	0
avl[t_AMALT2_f]	0
avl[t_AMALT3_f]	0
avl[t_AMALT4_f]	0
avl[t_AMANAPEr_b]	0
avl[t_AMANAPEr_f]	0
avl[t_AMANK_f]	0
avl[t_AMAOTr_b]	0
avl[t_AMAOTr_f]	0
avl[t_AMMQLT8_f]	0
avl[t_AMPMS2_f]	3.98214e-05	mmol gdcw-1 h-1
avl[t_AMPN_f]	0
avl[t_AMPTASECG_f]	0
avl[t_AMPTASEPG_f]	0
avl[t_AMPtex_b]	0
avl[t_AMPtex_f]	0
avl[t_ANHGMtex_b]	0
avl[t_ANHGMtex_f]	0
avl[t_ANHMK_f]	0
avl[t_ANPRT_f]	0.0101505	mmol gdcw-1 h-1
avl[t_ANS_f]	0.0101505	mmol gdcw-1 h-1
avl[t_AOBUTDs_f]	0
avl[t_AOXSr2_f]	0
avl[t_AP4AH_f]	0
avl[t_AP4AS_f]	0
avl[t_AP5AH_f]	0
avl[t_APCS_f]	0
avl[t_APG3PAT120_f]	0
avl[t_APG3PAT140_f]	0
avl[t_APG3PAT141_f]	0
avl[t_APG3PAT160_f]	0
avl[t_APG3PAT161_f]	0
avl[t_APG3PAT180_f]	0
avl[t_APG3PAT181_f]	0
avl[t_APH120_f]	0
avl[t_APH140_f]	0
avl[t_APH141_f]	0
avl[t_APH160_f]	0
avl[t_APH161_f]	0
avl[t_APH180_f]	0
avl[t_APH181_f]	0
avl[t_APPLDHr_b]	0
avl[t_APPLDHr_f]	0
avl[t_APRAUR_f]	7.96429e-05	mmol gdcw-1 h-1
avl[t_ARAI_b]	0
avl[t_ARAI_f]	0
avl[t_ARBTNR1_f]	0
avl[t_ARBTNR2_f]	0
avl[t_ARBTNR3_f]	0
avl[t_ARBTNabcpp_f]	0
avl[t_ARBTNexs_f]	0
avl[t_ARBTNtex_f]	0
avl[t_ARBTNtonex_f]	0
avl[t_ARBTNtpp_f]	0
avl[t_ARBTptspp_f]	0
avl[t_ARBTtex_f]	0
avl[t_ARBabcpp_f]	0
avl[t_ARBt2rpp_b]	0
avl[t_ARBt2rpp_f]	0
avl[t_ARBt3ipp_f]	0
avl[t_ARBtex_b]	0
avl[t_ARBtex_f]	0
avl[t_ARGAGMt7pp_b]	0
avl[t_ARGAGMt7pp_f]	0
avl[t_ARGDC_f]	0
avl[t_ARGDCpp_f]	0
avl[t_ARGORNt7pp_b]	0
avl[t_ARGORNt7pp_f]	0
avl[t_ARGSL_b]	0
avl[t_ARGSL_f]	0.05282	mmol gdcw-1 h-1
avl[t_ARGSS_f]	0.05282	mmol gdcw-1 h-1
avl[t_ARGTRS_f]	0
avl[t_ARGabcpp_f]	0
avl[t_ARGt3pp_f]	0
avl[t_ARGtex_b]	0
avl[t_ARGtex_f]	0
avl[t_ASAD_b]	2.27224	mmol gdcw-1 h-1
avl[t_ASAD_f]	0
avl[t_ASCBPL_f]	0
avl[t_ASCBptspp_f]	0
avl[t_ASCBtex_b]	0
avl[t_ASCBtex_f]	0
avl[t_ASNN_f]	0
avl[t_ASNNpp_f]	0
avl[t_ASNS1_f]	0
avl[t_ASNS2_f]	0.0430455	mmol gdcw-1 h-1
avl[t_ASNTRS_f]	0
avl[t_ASNabcpp_f]	0
avl[t_ASNt2rpp_b]	0
avl[t_ASNt2rpp_f]	0
avl[t_ASNtex_b]	0
avl[t_ASNtex_f]	0
avl[t_ASO3t8pp_f]	0
avl[t_ASO3tex_b]	0
avl[t_ASO3tex_f]	0
avl[t_ASP1DC_f]	0.000102857	mmol gdcw-1 h-1
avl[t_ASPCT_f]	0.0590705	mmol gdcw-1 h-1
avl[t_ASPK_b]	0
avl[t_ASPK_f]	2.27224	mmol gdcw-1 h-1
avl[t_ASPO3_f]	0
avl[t_ASPO4_f]	0
avl[t_ASPO5_f]	0
avl[t_ASPO6_f]	0.000406786	mmol gdcw-1 h-1
avl[t_ASPTA_b]	2.60413	mmol gdcw-1 h-1
avl[t_ASPTA_f]	0
avl[t_ASPTRS_f]	0
avl[t_ASPT_f]	0
avl[t_ASPabcpp_f]	0
avl[t_ASPt2_2pp_f]	0
avl[t_ASPt2_3pp_f]	0
avl[t_ASPt2pp_f]	0
avl[t_ASPt2rpp_b]	0
avl[t_ASPt2rpp_f]	0
avl[t_ASPtex_b]	0
avl[t_ASPtex_f]	0
avl[t_ASR_f]	0
avl[t_AST_f]	0
avl[t_ATHRDHr_b]	0
avl[t_ATHRDHr_f]	0
avl[t_ATPHs_f]	0
avl[t_ATPM_f]	3.15	mmol gdcw-1 h-1
avl[t_ATPPRT_f]	0.0169175	mmol gdcw-1 h-1
avl[t_ATPS4rpp_b]	0
avl[t_ATPS4rpp_f]	10.5427	mmol gdcw-1 h-1
avl[t_BALAt2pp_f]	0
avl[t_BALAtex_b]	0
avl[t_BALAtex_f]	0
avl[t_BETALDHx_f]	0
avl[t_BETALDHy_f]	0
avl[t_BMOCOS_f]	2.17857e-05	mmol gdcw-1 h-1
avl[t_BMOGDS1_f]	2.17857e-05	mmol gdcw-1 h-1
avl[t_BMOGDS2_f]	2.17857e-05	mmol gdcw-1 h-1
avl[t_BPNT_f]	0.0442621	mmol gdcw-1 h-1
avl[t_BSORx_f]	0
avl[t_BSORy_f]	0
avl[t_BTNt2ipp_f]	0
avl[t_BTNtex_b]	0
avl[t_BTNtex_f]	0
avl[t_BTS5_f]	0
avl[t_BUTCT_f]	0
avl[t_BUTSO3abcpp_f]	0
avl[t_BUTSO3tex_b]	0
avl[t_BUTSO3tex_f]	0
avl[t_BUTt2rpp_b]	0
avl[t_BUTt2rpp_f]	0
avl[t_BUTtex_b]	0
avl[t_BUTtex_f]	0
avl[t_BWCOGDS1_f]	0
avl[t_BWCOGDS2_f]	0
avl[t_BWCOS_f]	0
avl[t_CA2t3pp_f]	0
avl[t_CA2tex_b]	0
avl[t_CA2tex_f]	0.000929464	mmol gdcw-1 h-1
avl[t_CADVtpp_f]	0
avl[t_CAT_f]	0
avl[t_CAt6pp_b]	0.000929464	mmol gdcw-1 h-1
avl[t_CAt6pp_f]	0
avl[t_CBIAT_b]	0
avl[t_CBIAT_f]	0
avl[t_CBItonex_f]	0
avl[t_CBIuabcpp_f]	0
avl[t_CBL1abcpp_f]	0
avl[t_CBL1tonex_f]	0
avl[t_CBLAT_b]	0
avl[t_CBLAT_f]	0
avl[t_CBMD_f]	0
avl[t_CBMKr_b]	0
avl[t_CBMKr_f]	0.111891	mmol gdcw-1 h-1
avl[t_CBPS_f]	0
avl[t_CCGS_f]	0
avl[t_CD2abcpp_f]	0
avl[t_CD2t3pp_f]	0
avl[t_CD2tex_b]	0
avl[t_CD2tex_f]	0
avl[t_CD2tpp_f]	0
avl[t_CDAPPA120_f]	0
avl[t_CDAPPA140_f]	0
avl[t_CDAPPA141_f]	0
avl[t_CDAPPA160_f]	0
avl[t_CDAPPA161_f]	0
avl[t_CDAPPA180_f]	0
avl[t_CDAPPA181_f]	0
avl[t_CDGR_f]	0
avl[t_CDGS_f]	0
avl[t_CDPMEK_f]	0.000426607	mmol gdcw-1 h-1
avl[t_CFAS160E_f]	0
avl[t_CFAS160G_f]	0
avl[t_CFAS180E_f]	0
avl[t_CFAS180G_f]	0
avl[t_CGLYabcpp_f]	0
avl[t_CGLYtex_b]	0
avl[t_CGLYtex_f]	0
avl[t_CHLabcpp_f]	0
avl[t_CHLt2pp_f]	0
avl[t_CHLtex_b]	0
avl[t_CHLtex_f]	0
avl[t_CHOLD_f]	0
avl[t_CHORM_f]	0.0577471	mmol gdcw-1 h-1
avl[t_CHORS_f]	0.068057	mmol gdcw-1 h-1
avl[t_CHRPL_f]	3.98214e-05	mmol gdcw-1 h-1
avl[t_CHTBSptspp_f]	0
avl[t_CHTBStex_b]	0
avl[t_CHTBStex_f]	0
avl[t_CIMA_f]	10.2672	mmol gdcw-1 h-1
avl[t_CINNDO_f]	0
avl[t_CITL_f]	0
avl[t_CITt3pp_f]	0
avl[t_CITt7pp_f]	0
avl[t_CITtex_b]	0
avl[t_CITtex_f]	0
avl[t_CLIPAabctex_f]	0
avl[t_CLPNH120pp_f]	0
avl[t_CLPNH140pp_f]	0
avl[t_CLPNH141pp_f]	0
avl[t_CLPNH160pp_f]	0
avl[t_CLPNH161pp_f]	0
avl[t_CLPNH180pp_f]	0
avl[t_CLPNH181pp_f]	0
avl[t_CLPNS120pp_b]	0
avl[t_CLPNS120pp_f]	0
avl[t_CLPNS140pp_b]	0
avl[t_CLPNS140pp_f]	0
avl[t_CLPNS141pp_b]	0
avl[t_CLPNS141pp_f]	0
avl[t_CLPNS160pp_b]	0
avl[t_CLPNS160pp_f]	0
avl[t_CLPNS161pp_b]	0
avl[t_CLPNS161pp_f]	0
avl[t_CLPNS180pp_b]	0
avl[t_CLPNS180pp_f]	0
avl[t_CLPNS181pp_b]	0
avl[t_CLPNS181pp_f]	0
avl[t_CLt3_2pp_f]	0.000464732	mmol gdcw-1 h-1
avl[t_CLtex_b]	999.999	mmol gdcw-1 h-1
avl[t_CLtex_f]	1000	mmol gdcw-1 h-1
avl[t_CMPN_f]	0
avl[t_CMPtex_b]	0
avl[t_CMPtex_f]	0
avl[t_CMtex_b]	0
avl[t_CMtex_f]	0
avl[t_CMtpp_f]	0
avl[t_CO2tex_b]	1.33392	mmol gdcw-1 h-1
avl[t_CO2tex_f]	0
avl[t_CO2tpp_b]	1.33392	mmol gdcw-1 h-1
avl[t_CO2tpp_f]	0
avl[t_COBALT2abcpp_f]	0
avl[t_COBALT2t3pp_f]	0
avl[t_COBALT2tex_b]	0
avl[t_COBALT2tex_f]	4.46429e-06	mmol gdcw-1 h-1
avl[t_COBALT2tpp_f]	4.46429e-06	mmol gdcw-1 h-1
avl[t_COLIPAKpp_f]	0
avl[t_COLIPAPabctex_f]	0
avl[t_COLIPAabcpp_f]	0
avl[t_COLIPAabctex_f]	0
avl[t_CPGNR1_f]	0
avl[t_CPGNR2_f]	0
avl[t_CPGNR3_f]	0
avl[t_CPGNUtex_f]	0
avl[t_CPGNUtpp_f]	0
avl[t_CPGNabcpp_f]	0
avl[t_CPGNexs_f]	0
avl[t_CPGNtonex_f]	0
avl[t_CPH4S_f]	0
avl[t_CPMPS_f]	4.35714e-05	mmol gdcw-1 h-1
avl[t_CPPPGO2_f]	0
avl[t_CPPPGO_f]	3.98214e-05	mmol gdcw-1 h-1
avl[t_CRNBTCT_b]	0
avl[t_CRNBTCT_f]	0
avl[t_CRNCAL2_f]	0
avl[t_CRNCAR_b]	0
avl[t_CRNCAR_f]	0
avl[t_CRNCBCT_b]	0
avl[t_CRNCBCT_f]	0
avl[t_CRNCDH_b]	0
avl[t_CRNCDH_f]	0
avl[t_CRNDCAL2_f]	0
avl[t_CRNDabcpp_f]	0
avl[t_CRNDt2rpp_b]	0
avl[t_CRNDt2rpp_f]	0
avl[t_CRNDtex_b]	0
avl[t_CRNDtex_f]	0
avl[t_CRNabcpp_f]	0
avl[t_CRNt2rpp_b]	0
avl[t_CRNt2rpp_f]	0
avl[t_CRNt7pp_f]	0
avl[t_CRNt8pp_f]	0
avl[t_CRNtex_b]	0
avl[t_CRNtex_f]	0
avl[t_CSND_f]	0
avl[t_CSNt2pp_f]	0
avl[t_CSNtex_b]	0
avl[t_CSNtex_f]	0
avl[t_CS_f]	0.191999	mmol gdcw-1 h-1
avl[t_CTBTCAL2_f]	0
avl[t_CTBTabcpp_f]	0
avl[t_CTBTt2rpp_b]	0
avl[t_CTBTt2rpp_f]	0
avl[t_CTECOAI6_b]	0
avl[t_CTECOAI6_f]	0
avl[t_CTECOAI7_b]	0.0268621	mmol gdcw-1 h-1
avl[t_CTECOAI7_f]	0
avl[t_CTECOAI8_b]	0
avl[t_CTECOAI8_f]	0
avl[t_CTPS2_f]	0.0286652	mmol gdcw-1 h-1
avl[t_CU1Opp_f]	0
avl[t_CU1abcpp_f]	0
avl[t_CU2abcpp_f]	0
avl[t_CU2tex_b]	0
avl[t_CU2tex_f]	0.000126607	mmol gdcw-1 h-1
avl[t_CU2tpp_f]	0.000126607	mmol gdcw-1 h-1
avl[t_CUt3_f]	0
avl[t_CUtex_b]	0
avl[t_CUtex_f]	0
avl[t_CYANST_f]	0
avl[t_CYANSTpp_f]	0
avl[t_CYANtex_b]	0
avl[t_CYANtex_f]	0
avl[t_CYNTAH_f]	0
avl[t_CYNTt2pp_f]	0
avl[t_CYNTtex_b]	0
avl[t_CYNTtex_f]	0
avl[t_CYSDDS_f]	0
avl[t_CYSDS_f]	0
avl[t_CYSDabcpp_f]	0
avl[t_CYSDtex_b]	0
avl[t_CYSDtex_f]	0
avl[t_CYSSADS_f]	0
avl[t_CYSS_f]	0.0442621	mmol gdcw-1 h-1
avl[t_CYSTL_f]	0.0274838	mmol gdcw-1 h-1
avl[t_CYSTRS_f]	0
avl[t_CYSabc2pp_f]	0
avl[t_CYSabcpp_f]	0
avl[t_CYStex_b]	0
avl[t_CYStex_f]	0
avl[t_CYStpp_f]	0
avl[t_CYTBD2pp_f]	0
avl[t_CYTBDpp_f]	0
avl[t_CYTBO3_4pp_f]	12.1714	mmol gdcw-1 h-1
avl[t_CYTDH_f]	0
avl[t_CYTDK2_f]	0
avl[t_CYTD_f]	0
avl[t_CYTDt2pp_f]	0
avl[t_CYTDt2rpp_b]	0
avl[t_CYTDt2rpp_f]	0
avl[t_CYTDtex_b]	0
avl[t_CYTDtex_f]	0
avl[t_CYTK1_b]	0
avl[t_CYTK1_f]	0.0323045	mmol gdcw-1 h-1
avl[t_CYTK2_b]	0
avl[t_CYTK2_f]	0
avl[t_CitraTransp1_f]	10.2672	mmol gdcw-1 h-1
avl[t_CitraTransp2_b]	10.2672	mmol gdcw-1 h-1
avl[t_CitraTransp2_f]	0
avl[t_DAAD_f]	0
avl[t_DADA_f]	0
avl[t_DADK_b]	0
avl[t_DADK_f]	0
avl[t_DADNt2pp_f]	0
avl[t_DADNtex_b]	0
avl[t_DADNtex_f]	0
avl[t_DAGK120_f]	0
avl[t_DAGK140_f]	0
avl[t_DAGK141_f]	0
avl[t_DAGK160_f]	0
avl[t_DAGK161_f]	0
avl[t_DAGK180_f]	0
avl[t_DAGK181_f]	0
avl[t_DALAt2pp_f]	0.00248107	mmol gdcw-1 h-1
avl[t_DALAtex_b]	0
avl[t_DALAtex_f]	0
avl[t_DAMPtex_b]	0
avl[t_DAMPtex_f]	0
avl[t_DAPAL_f]	0
avl[t_DAPDC_f]	0.0612787	mmol gdcw-1 h-1
avl[t_DAPE_b]	0
avl[t_DAPE_f]	0.0662409	mmol gdcw-1 h-1
avl[t_DAPabcpp_f]	0
avl[t_DAPtex_b]	0
avl[t_DAPtex_f]	0
avl[t_DASYN120_f]	0
avl[t_DASYN140_f]	0
avl[t_DASYN141_f]	0
avl[t_DASYN160_f]	0.0113954	mmol gdcw-1 h-1
avl[t_DASYN161_f]	0.0134311	mmol gdcw-1 h-1
avl[t_DASYN180_f]	0
avl[t_DASYN181_f]	0
avl[t_DATPHs_f]	0
avl[t_DB4PS_f]	0.000159286	mmol gdcw-1 h-1
avl[t_DBTS_f]	0
avl[t_DC6PH_f]	0
avl[t_DCAtex_b]	0
avl[t_DCAtex_f]	0
avl[t_DCMPtex_b]	0
avl[t_DCMPtex_f]	0
avl[t_DCTPD_f]	0
avl[t_DCYTD_f]	0
avl[t_DCYTt2pp_f]	0
avl[t_DCYTtex_b]	0
avl[t_DCYTtex_f]	0
avl[t_DDCAtexi_f]	0
avl[t_DDGALK_f]	0
avl[t_DDGLCNt2rpp_b]	0
avl[t_DDGLCNt2rpp_f]	0
avl[t_DDGLCNtex_b]	0
avl[t_DDGLCNtex_f]	0
avl[t_DDGLK_f]	0
avl[t_DDPA_f]	0.068057	mmol gdcw-1 h-1
avl[t_DDPGALA_b]	0
avl[t_DDPGALA_f]	0
avl[t_DGK1_b]	0
avl[t_DGK1_f]	0
avl[t_DGMPtex_b]	0
avl[t_DGMPtex_f]	0
avl[t_DGSNt2pp_f]	0
avl[t_DGSNtex_b]	0
avl[t_DGSNtex_f]	0
avl[t_DHACOAH_b]	0
avl[t_DHACOAH_f]	0
avl[t_DHAD1_f]	0.156119	mmol gdcw-1 h-1
avl[t_DHAD2_f]	0.0518802	mmol gdcw-1 h-1
avl[t_DHAPT_f]	4.53147	mmol gdcw-1 h-1
avl[t_DHAtex_b]	0
avl[t_DHAtex_f]	0
avl[t_DHAtpp_b]	0
avl[t_DHAtpp_f]	0
avl[t_DHBD_b]	0
avl[t_DHBD_f]	0
avl[t_DHBSH_f]	0
avl[t_DHBS_f]	0
avl[t_DHCINDO_f]	0
avl[t_DHCIND_f]	0
avl[t_DHDPRy_f]	0.0662409	mmol gdcw-1 h-1
avl[t_DHDPS_f]	0.0662409	mmol gdcw-1 h-1
avl[t_DHFR_b]	0
avl[t_DHFR_f]	0.00479196	mmol gdcw-1 h-1
avl[t_DHFS_f]	0.000119464	mmol gdcw-1 h-1
avl[t_DHMPTR_f]	0
avl[t_DHNAOT4_f]	0
avl[t_DHNCOAS_f]	0
avl[t_DHNCOAT_f]	0
avl[t_DHNPA2r_b]	0
avl[t_DHNPA2r_f]	0.000119464	mmol gdcw-1 h-1
avl[t_DHNPTE_b]	0
avl[t_DHNPTE_f]	0
avl[t_DHORD2_f]	0.0590705	mmol gdcw-1 h-1
avl[t_DHORD5_f]	0
avl[t_DHORDfum_f]	0
avl[t_DHORTS_b]	0.0590705	mmol gdcw-1 h-1
avl[t_DHORTS_f]	0
avl[t_DHPPDA2_f]	7.96429e-05	mmol gdcw-1 h-1
avl[t_DHPPD_f]	0
avl[t_DHPS2_f]	0.000119464	mmol gdcw-1 h-1
avl[t_DHPTDCs2_f]	7.96429e-05	mmol gdcw-1 h-1
avl[t_DHPTDNRN_f]	0
avl[t_DHPTDNR_f]	0
avl[t_DHPTPE_b]	0
avl[t_DHPTPE_f]	0
avl[t_DHQS_f]	0.068057	mmol gdcw-1 h-1
avl[t_DHQTi_f]	0.068057	mmol gdcw-1 h-1
avl[t_DIMPtex_b]	0
avl[t_DIMPtex_f]	0
avl[t_DINSt2pp_f]	0
avl[t_DINStex_b]	0
avl[t_DINStex_f]	0
avl[t_DKGLCNR1_f]	0
avl[t_DKGLCNR2x_f]	0
avl[t_DKGLCNR2y_f]	0
avl[t_DMATT_f]	4.96429e-05	mmol gdcw-1 h-1
avl[t_DMPPS_f]	0
avl[t_DMQMT_f]	0
avl[t_DMSOR1_f]	0
avl[t_DMSOR1pp_f]	0
avl[t_DMSOR2_f]	0
avl[t_DMSOR2pp_f]	0
avl[t_DMSOtex_b]	0
avl[t_DMSOtex_f]	0
avl[t_DMSOtpp_b]	0
avl[t_DMSOtpp_f]	0
avl[t_DMStex_b]	0
avl[t_DMStex_f]	0
avl[t_DM_4CRSOL_f]	3.98214e-05	mmol gdcw-1 h-1
avl[t_DM_5DRIB_f]	3.98214e-05	mmol gdcw-1 h-1
avl[t_DM_AACALD_f]	0
avl[t_DM_AMOB_f]	0
avl[t_DM_MTHTHF_f]	7.96429e-05	mmol gdcw-1 h-1
avl[t_DM_OXAM_f]	0
avl[t_DNMPPA_f]	0.000119464	mmol gdcw-1 h-1
avl[t_DNTPPA_f]	0.000119464	mmol gdcw-1 h-1
avl[t_DOGULNR_f]	0
avl[t_DOPAtex_b]	0
avl[t_DOPAtex_f]	0
avl[t_DOXRBCNtex_b]	0
avl[t_DOXRBCNtex_f]	0
avl[t_DOXRBCNtpp_f]	0
avl[t_DPCOAK_f]	0.000102857	mmol gdcw-1 h-1
avl[t_DPR_f]	0.000102857	mmol gdcw-1 h-1
avl[t_DRPA_f]	3.42125	mmol gdcw-1 h-1
avl[t_DSBAO1_f]	0
avl[t_DSBAO2_f]	0
avl[t_DSBCGT_f]	0
avl[t_DSBDR_f]	0
avl[t_DSBGGT_f]	0
avl[t_DSERDHr_b]	0
avl[t_DSERDHr_f]	0
avl[t_DSERt2pp_f]	0
avl[t_DSERtex_b]	0
avl[t_DSERtex_f]	0
avl[t_DTARTD_f]	0
avl[t_DTMPK_b]	0
avl[t_DTMPK_f]	0.0046725	mmol gdcw-1 h-1
avl[t_DTMPtex_b]	0
avl[t_DTMPtex_f]	0
avl[t_DUMPtex_b]	0
avl[t_DUMPtex_f]	0
avl[t_DURADx_b]	0
avl[t_DURADx_f]	0
avl[t_DURIK1_f]	0
avl[t_DURIPP_b]	0
avl[t_DURIPP_f]	0
avl[t_DURIt2pp_f]	0
avl[t_DURItex_b]	0
avl[t_DURItex_f]	0
avl[t_DUTPDP_f]	0.0046725	mmol gdcw-1 h-1
avl[t_DXPRIi_f]	0.000426607	mmol gdcw-1 h-1
avl[t_DXPS_f]	0.00050625	mmol gdcw-1 h-1
avl[t_DXYLK_f]	0
avl[t_D_DASH_LACt2pp_b]	0
avl[t_D_DASH_LACt2pp_f]	0
avl[t_D_DASH_LACtex_b]	0
avl[t_D_DASH_LACtex_f]	0
avl[t_E4PD_b]	0
avl[t_E4PD_f]	3.98214e-05	mmol gdcw-1 h-1
avl[t_EAR100x_f]	0
avl[t_EAR100y_f]	0
avl[t_EAR120x_f]	0
avl[t_EAR120y_f]	0
avl[t_EAR121x_f]	0
avl[t_EAR121y_f]	0
avl[t_EAR140x_f]	0
avl[t_EAR140y_f]	0
avl[t_EAR141x_f]	0
avl[t_EAR141y_f]	0
avl[t_EAR160x_f]	0
avl[t_EAR160y_f]	0
avl[t_EAR161x_f]	0
avl[t_EAR161y_f]	0
avl[t_EAR180x_f]	0
avl[t_EAR180y_f]	0
avl[t_EAR181x_f]	0
avl[t_EAR181y_f]	0
avl[t_EAR40x_f]	0
avl[t_EAR40y_f]	0
avl[t_EAR60x_f]	0
avl[t_EAR60y_f]	0
avl[t_EAR80x_f]	0
avl[t_EAR80y_f]	0
avl[t_ECA4COLIPAabctex_f]	0
avl[t_ECA4OALpp_f]	0
avl[t_ECAP1pp_f]	0
avl[t_ECAP2pp_f]	0
avl[t_ECAP3pp_f]	0
avl[t_ECAtpp_f]	0
avl[t_ECOAH1_b]	0
avl[t_ECOAH1_f]	0.06355	mmol gdcw-1 h-1
avl[t_ECOAH2_b]	0
avl[t_ECOAH2_f]	0.06355	mmol gdcw-1 h-1
avl[t_ECOAH3_b]	0
avl[t_ECOAH3_f]	0.06355	mmol gdcw-1 h-1
avl[t_ECOAH4_b]	0
avl[t_ECOAH4_f]	0.06355	mmol gdcw-1 h-1
avl[t_ECOAH5_b]	0
avl[t_ECOAH5_f]	0.06355	mmol gdcw-1 h-1
avl[t_ECOAH6_b]	0
avl[t_ECOAH6_f]	0.0496529	mmol gdcw-1 h-1
avl[t_ECOAH7_b]	0
avl[t_ECOAH7_f]	0.0496529	mmol gdcw-1 h-1
avl[t_ECOAH8_b]	0
avl[t_ECOAH8_f]	0
avl[t_EDA_f]	0
avl[t_EDD_f]	0
avl[t_EDTXS1_f]	0
avl[t_EDTXS2_f]	0
avl[t_EDTXS3_f]	0
avl[t_EDTXS4_f]	0
avl[t_EGMEACPR_f]	0
avl[t_ENLIPAabctex_f]	0
avl[t_ENO_b]	0
avl[t_ENO_f]	17.2894	mmol gdcw-1 h-1
avl[t_ENTCS_f]	0
avl[t_ENTERES2_f]	0
avl[t_ENTERES_f]	0
avl[t_EPMEACPR_f]	0
avl[t_ETHAAL_f]	0
avl[t_ETHAt2pp_f]	0
avl[t_ETHAtex_b]	0
avl[t_ETHAtex_f]	0
avl[t_ETHSO3abcpp_f]	0
avl[t_ETHSO3tex_b]	0
avl[t_ETHSO3tex_f]	0
avl[t_ETOHtex_b]	0
avl[t_ETOHtex_f]	0
avl[t_ETOHtrpp_b]	0
avl[t_ETOHtrpp_f]	0
avl[t_EX_12ppd_DASH_R_LPAREN_e_RPAREN__f]	0
avl[t_EX_12ppd_DASH_S_LPAREN_e_RPAREN__f]	0
avl[t_EX_14glucan_LPAREN_e_RPAREN__f]	0
avl[t_EX_15dap_LPAREN_e_RPAREN__f]	0
avl[t_EX_23camp_LPAREN_e_RPAREN__f]	0
avl[t_EX_23ccmp_LPAREN_e_RPAREN__f]	0
avl[t_EX_23cgmp_LPAREN_e_RPAREN__f]	0
avl[t_EX_23cump_LPAREN_e_RPAREN__f]	0
avl[t_EX_23dappa_LPAREN_e_RPAREN__f]	0
avl[t_EX_26dap_DASH_M_LPAREN_e_RPAREN__f]	0
avl[t_EX_2ddglcn_LPAREN_e_RPAREN__f]	0
avl[t_EX_34dhpac_LPAREN_e_RPAREN__f]	0
avl[t_EX_3amp_LPAREN_e_RPAREN__f]	0
avl[t_EX_3cmp_LPAREN_e_RPAREN__f]	0
avl[t_EX_3gmp_LPAREN_e_RPAREN__f]	0
avl[t_EX_3hcinnm_LPAREN_e_RPAREN__f]	0
avl[t_EX_3hpp_LPAREN_e_RPAREN__f]	0
avl[t_EX_3hpppn_LPAREN_e_RPAREN__f]	0
avl[t_EX_3ump_LPAREN_e_RPAREN__f]	0
avl[t_EX_4abut_LPAREN_e_RPAREN__f]	0
avl[t_EX_4hoxpacd_LPAREN_e_RPAREN__f]	0
avl[t_EX_5dglcn_LPAREN_e_RPAREN__f]	0
avl[t_EX_5mtr_LPAREN_e_RPAREN__f]	0
avl[t_EX_Citramalate_f]	10.2672	mmol gdcw-1 h-1
avl[t_EX_LalaDgluMdapDala_LPAREN_e_RPAREN__f]	0
avl[t_EX_LalaDgluMdap_LPAREN_e_RPAREN__f]	0
avl[t_EX_LalaDglu_LPAREN_e_RPAREN__f]	0
avl[t_EX_LalaLglu_LPAREN_e_RPAREN__f]	0
avl[t_EX_ac_LPAREN_e_RPAREN__f]	0
avl[t_EX_acac_LPAREN_e_RPAREN__f]	0
avl[t_EX_acald_LPAREN_e_RPAREN__f]	0
avl[t_EX_acgal1p_LPAREN_e_RPAREN__f]	0
avl[t_EX_acgal_LPAREN_e_RPAREN__f]	0
avl[t_EX_acgam1p_LPAREN_e_RPAREN__f]	0
avl[t_EX_acgam_LPAREN_e_RPAREN__f]	0
avl[t_EX_acmana_LPAREN_e_RPAREN__f]	0
avl[t_EX_acmum_LPAREN_e_RPAREN__f]	0
avl[t_EX_acnam_LPAREN_e_RPAREN__f]	0
avl[t_EX_acolipa_LPAREN_e_RPAREN__f]	0
avl[t_EX_acser_LPAREN_e_RPAREN__f]	0
avl[t_EX_ade_LPAREN_e_RPAREN__f]	0
avl[t_EX_adn_LPAREN_e_RPAREN__f]	0
avl[t_EX_adocbl_LPAREN_e_RPAREN__f]	0
avl[t_EX_ag_LPAREN_e_RPAREN__f]	0
avl[t_EX_agm_LPAREN_e_RPAREN__f]	0
avl[t_EX_akg_LPAREN_e_RPAREN__f]	0
avl[t_EX_ala_DASH_B_LPAREN_e_RPAREN__f]	0
avl[t_EX_ala_DASH_D_LPAREN_e_RPAREN__f]	0
avl[t_EX_ala_DASH_L_LPAREN_e_RPAREN__f]	0
avl[t_EX_alaala_LPAREN_e_RPAREN__f]	0
avl[t_EX_all_DASH_D_LPAREN_e_RPAREN__f]	0
avl[t_EX_alltn_LPAREN_e_RPAREN__f]	0
avl[t_EX_amp_LPAREN_e_RPAREN__f]	0
avl[t_EX_anhgm_LPAREN_e_RPAREN__f]	0
avl[t_EX_arab_DASH_L_LPAREN_e_RPAREN__f]	0
avl[t_EX_arbt_LPAREN_e_RPAREN__f]	0
avl[t_EX_arbtn_DASH_fe3_LPAREN_e_RPAREN__f]	0
avl[t_EX_arbtn_LPAREN_e_RPAREN__f]	0
avl[t_EX_arg_DASH_L_LPAREN_e_RPAREN__f]	0
avl[t_EX_ascb_DASH_L_LPAREN_e_RPAREN__f]	0
avl[t_EX_asn_DASH_L_LPAREN_e_RPAREN__f]	0
avl[t_EX_aso3_LPAREN_e_RPAREN__f]	0
avl[t_EX_asp_DASH_L_LPAREN_e_RPAREN__f]	0
avl[t_EX_btn_LPAREN_e_RPAREN__f]	0
avl[t_EX_but_LPAREN_e_RPAREN__f]	0
avl[t_EX_butso3_LPAREN_e_RPAREN__f]	0
avl[t_EX_ca2_LPAREN_e_RPAREN__b]	0.000929464	mmol gdcw-1 h-1
avl[t_EX_ca2_LPAREN_e_RPAREN__f]	0
avl[t_EX_cbi_LPAREN_e_RPAREN__f]	0
avl[t_EX_cbl1_LPAREN_e_RPAREN__b]	0
avl[t_EX_cbl1_LPAREN_e_RPAREN__f]	0
avl[t_EX_cd2_LPAREN_e_RPAREN__f]	0
avl[t_EX_cgly_LPAREN_e_RPAREN__f]	0
avl[t_EX_chol_LPAREN_e_RPAREN__f]	0
avl[t_EX_chtbs_LPAREN_e_RPAREN__f]	0
avl[t_EX_cit_LPAREN_e_RPAREN__f]	0
avl[t_EX_cl_LPAREN_e_RPAREN__b]	0.000929464	mmol gdcw-1 h-1
avl[t_EX_cl_LPAREN_e_RPAREN__f]	0
avl[t_EX_cm_LPAREN_e_RPAREN__f]	0
avl[t_EX_cmp_LPAREN_e_RPAREN__f]	0
avl[t_EX_co2_LPAREN_e_RPAREN__b]	0
avl[t_EX_co2_LPAREN_e_RPAREN__f]	1.33392	mmol gdcw-1 h-1
avl[t_EX_cobalt2_LPAREN_e_RPAREN__b]	4.46429e-06	mmol gdcw-1 h-1
avl[t_EX_cobalt2_LPAREN_e_RPAREN__f]	0
avl[t_EX_colipa_LPAREN_e_RPAREN__f]	0
avl[t_EX_colipap_LPAREN_e_RPAREN__f]	0
avl[t_EX_cpgn_DASH_un_LPAREN_e_RPAREN__f]	0
avl[t_EX_cpgn_LPAREN_e_RPAREN__f]	0
avl[t_EX_crn_DASH_D_LPAREN_e_RPAREN__f]	0
avl[t_EX_crn_LPAREN_e_RPAREN__f]	0
avl[t_EX_csn_LPAREN_e_RPAREN__f]	0
avl[t_EX_cu2_LPAREN_e_RPAREN__b]	0.000126607	mmol gdcw-1 h-1
avl[t_EX_cu2_LPAREN_e_RPAREN__f]	0
avl[t_EX_cu_LPAREN_e_RPAREN__f]	0
avl[t_EX_cyan_LPAREN_e_RPAREN__f]	0
avl[t_EX_cynt_LPAREN_e_RPAREN__f]	0
avl[t_EX_cys_DASH_D_LPAREN_e_RPAREN__f]	0
avl[t_EX_cys_DASH_L_LPAREN_e_RPAREN__f]	0
avl[t_EX_cytd_LPAREN_e_RPAREN__f]	0
avl[t_EX_dad_DASH_2_LPAREN_e_RPAREN__f]	0
avl[t_EX_damp_LPAREN_e_RPAREN__f]	0
avl[t_EX_dca_LPAREN_e_RPAREN__f]	0
avl[t_EX_dcmp_LPAREN_e_RPAREN__f]	0
avl[t_EX_dcyt_LPAREN_e_RPAREN__f]	0
avl[t_EX_ddca_LPAREN_e_RPAREN__f]	0
avl[t_EX_dgmp_LPAREN_e_RPAREN__f]	0
avl[t_EX_dgsn_LPAREN_e_RPAREN__f]	0
avl[t_EX_dha_LPAREN_e_RPAREN__f]	0
avl[t_EX_dimp_LPAREN_e_RPAREN__f]	0
avl[t_EX_din_LPAREN_e_RPAREN__f]	0
avl[t_EX_dms_LPAREN_e_RPAREN__f]	0
avl[t_EX_dmso_LPAREN_e_RPAREN__f]	0
avl[t_EX_dopa_LPAREN_e_RPAREN__f]	0
avl[t_EX_doxrbcn_LPAREN_e_RPAREN__f]	0
avl[t_EX_dtmp_LPAREN_e_RPAREN__f]	0
avl[t_EX_dump_LPAREN_e_RPAREN__f]	0
avl[t_EX_duri_LPAREN_e_RPAREN__f]	0
avl[t_EX_eca4colipa_LPAREN_e_RPAREN__f]	0
avl[t_EX_enlipa_LPAREN_e_RPAREN__f]	0
avl[t_EX_enter_LPAREN_e_RPAREN__f]	0
avl[t_EX_etha_LPAREN_e_RPAREN__f]	0
avl[t_EX_ethso3_LPAREN_e_RPAREN__f]	0
avl[t_EX_etoh_LPAREN_e_RPAREN__f]	0
avl[t_EX_f6p_LPAREN_e_RPAREN__f]	0
avl[t_EX_fald_LPAREN_e_RPAREN__f]	0
avl[t_EX_fe2_LPAREN_e_RPAREN__b]	1000	mmol gdcw-1 h-1
avl[t_EX_fe2_LPAREN_e_RPAREN__f]	0
avl[t_EX_fe3_LPAREN_e_RPAREN__b]	0
avl[t_EX_fe3_LPAREN_e_RPAREN__f]	999.997	mmol gdcw-1 h-1
avl[t_EX_fe3dcit_LPAREN_e_RPAREN__f]	0
avl[t_EX_fe3dhbzs_LPAREN_e_RPAREN__f]	0
avl[t_EX_fe3hox_DASH_un_LPAREN_e_RPAREN__f]	0
avl[t_EX_fe3hox_LPAREN_e_RPAREN__f]	0
avl[t_EX_fecrm_DASH_un_LPAREN_e_RPAREN__f]	0
avl[t_EX_fecrm_LPAREN_e_RPAREN__f]	0
avl[t_EX_feenter_LPAREN_e_RPAREN__f]	0
avl[t_EX_feoxam_DASH_un_LPAREN_e_RPAREN__f]	0
avl[t_EX_feoxam_LPAREN_e_RPAREN__f]	0
avl[t_EX_for_LPAREN_e_RPAREN__f]	0
avl[t_EX_fru_LPAREN_e_RPAREN__f]	0
avl[t_EX_frulys_LPAREN_e_RPAREN__f]	0
avl[t_EX_fruur_LPAREN_e_RPAREN__f]	0
avl[t_EX_fuc_DASH_L_LPAREN_e_RPAREN__f]	0
avl[t_EX_fum_LPAREN_e_RPAREN__f]	0
avl[t_EX_fusa_LPAREN_e_RPAREN__f]	0
avl[t_EX_g1p_LPAREN_e_RPAREN__f]	0
avl[t_EX_g3pc_LPAREN_e_RPAREN__f]	0
avl[t_EX_g3pe_LPAREN_e_RPAREN__f]	0
avl[t_EX_g3pg_LPAREN_e_RPAREN__f]	0
avl[t_EX_g3pi_LPAREN_e_RPAREN__f]	0
avl[t_EX_g3ps_LPAREN_e_RPAREN__f]	0
avl[t_EX_g6p_LPAREN_e_RPAREN__f]	0
avl[t_EX_gal1p_LPAREN_e_RPAREN__f]	0
avl[t_EX_gal_DASH_bD_LPAREN_e_RPAREN__f]	0
avl[t_EX_gal_LPAREN_e_RPAREN__f]	0
avl[t_EX_galct_DASH_D_LPAREN_e_RPAREN__f]	0
avl[t_EX_galctn_DASH_D_LPAREN_e_RPAREN__f]	0
avl[t_EX_galctn_DASH_L_LPAREN_e_RPAREN__f]	0
avl[t_EX_galt_LPAREN_e_RPAREN__f]	0
avl[t_EX_galur_LPAREN_e_RPAREN__f]	0
avl[t_EX_gam6p_LPAREN_e_RPAREN__f]	0
avl[t_EX_gam_LPAREN_e_RPAREN__f]	0
avl[t_EX_gbbtn_LPAREN_e_RPAREN__f]	0
avl[t_EX_gdp_LPAREN_e_RPAREN__f]	0
avl[t_EX_glc_LPAREN_e_RPAREN__b]	10	mmol gdcw-1 h-1
avl[t_EX_glc_LPAREN_e_RPAREN__f]	0
avl[t_EX_glcn_LPAREN_e_RPAREN__f]	0
avl[t_EX_glcr_LPAREN_e_RPAREN__f]	0
avl[t_EX_glcur1p_LPAREN_e_RPAREN__f]	0
avl[t_EX_glcur_LPAREN_e_RPAREN__f]	0
avl[t_EX_gln_DASH_L_LPAREN_e_RPAREN__f]	0
avl[t_EX_glu_DASH_L_LPAREN_e_RPAREN__f]	0
avl[t_EX_gly_LPAREN_e_RPAREN__f]	0
avl[t_EX_glyald_LPAREN_e_RPAREN__f]	0
avl[t_EX_glyb_LPAREN_e_RPAREN__f]	0
avl[t_EX_glyc2p_LPAREN_e_RPAREN__f]	0
avl[t_EX_glyc3p_LPAREN_e_RPAREN__f]	0
avl[t_EX_glyc_DASH_R_LPAREN_e_RPAREN__f]	0
avl[t_EX_glyc_LPAREN_e_RPAREN__f]	0
avl[t_EX_glyclt_LPAREN_e_RPAREN__f]	0
avl[t_EX_gmp_LPAREN_e_RPAREN__f]	0
avl[t_EX_gsn_LPAREN_e_RPAREN__f]	0
avl[t_EX_gthox_LPAREN_e_RPAREN__f]	0
avl[t_EX_gthrd_LPAREN_e_RPAREN__f]	0
avl[t_EX_gtp_LPAREN_e_RPAREN__f]	0
avl[t_EX_gua_LPAREN_e_RPAREN__f]	0
avl[t_EX_h2_LPAREN_e_RPAREN__f]	0
avl[t_EX_h2o2_LPAREN_e_RPAREN__f]	0
avl[t_EX_h2o_LPAREN_e_RPAREN__b]	0
avl[t_EX_h2o_LPAREN_e_RPAREN__f]	516.316	mmol gdcw-1 h-1
avl[t_EX_h2s_LPAREN_e_RPAREN__f]	0
avl[t_EX_h_LPAREN_e_RPAREN__b]	977.822	mmol gdcw-1 h-1
avl[t_EX_h_LPAREN_e_RPAREN__f]	0
avl[t_EX_hacolipa_LPAREN_e_RPAREN__f]	0
avl[t_EX_halipa_LPAREN_e_RPAREN__f]	0
avl[t_EX_hdca_LPAREN_e_RPAREN__f]	0
avl[t_EX_hdcea_LPAREN_e_RPAREN__f]	0
avl[t_EX_hg2_LPAREN_e_RPAREN__f]	0
avl[t_EX_his_DASH_L_LPAREN_e_RPAREN__f]	0
avl[t_EX_hom_DASH_L_LPAREN_e_RPAREN__f]	0
avl[t_EX_hxa_LPAREN_e_RPAREN__f]	0
avl[t_EX_hxan_LPAREN_e_RPAREN__f]	0
avl[t_EX_idon_DASH_L_LPAREN_e_RPAREN__f]	0
avl[t_EX_ile_DASH_L_LPAREN_e_RPAREN__f]	0
avl[t_EX_imp_LPAREN_e_RPAREN__f]	0
avl[t_EX_indole_LPAREN_e_RPAREN__f]	0
avl[t_EX_inost_LPAREN_e_RPAREN__f]	0
avl[t_EX_ins_LPAREN_e_RPAREN__f]	0
avl[t_EX_isetac_LPAREN_e_RPAREN__f]	0
avl[t_EX_k_LPAREN_e_RPAREN__b]	0.0348559	mmol gdcw-1 h-1
avl[t_EX_k_LPAREN_e_RPAREN__f]	0
avl[t_EX_kdo2lipid4_LPAREN_e_RPAREN__f]	0
avl[t_EX_lac_DASH_D_LPAREN_e_RPAREN__f]	0
avl[t_EX_lac_DASH_L_LPAREN_e_RPAREN__f]	0
avl[t_EX_lcts_LPAREN_e_RPAREN__f]	0
avl[t_EX_leu_DASH_L_LPAREN_e_RPAREN__f]	0
avl[t_EX_lipa_LPAREN_e_RPAREN__f]	0
avl[t_EX_lipa_cold_LPAREN_e_RPAREN__f]	0
avl[t_EX_lipoate_LPAREN_e_RPAREN__f]	0
avl[t_EX_lys_DASH_L_LPAREN_e_RPAREN__f]	0
avl[t_EX_lyx_DASH_L_LPAREN_e_RPAREN__f]	0
avl[t_EX_mal_DASH_D_LPAREN_e_RPAREN__f]	0
avl[t_EX_mal_DASH_L_LPAREN_e_RPAREN__f]	0
avl[t_EX_malt_LPAREN_e_RPAREN__f]	0
avl[t_EX_malthx_LPAREN_e_RPAREN__f]	0
avl[t_EX_maltpt_LPAREN_e_RPAREN__f]	0
avl[t_EX_malttr_LPAREN_e_RPAREN__f]	0
avl[t_EX_maltttr_LPAREN_e_RPAREN__f]	0
avl[t_EX_man6p_LPAREN_e_RPAREN__f]	0
avl[t_EX_man_LPAREN_e_RPAREN__f]	0
avl[t_EX_manglyc_LPAREN_e_RPAREN__f]	0
avl[t_EX_melib_LPAREN_e_RPAREN__f]	0
avl[t_EX_meoh_LPAREN_e_RPAREN__f]	0
avl[t_EX_met_DASH_D_LPAREN_e_RPAREN__f]	0
avl[t_EX_met_DASH_L_LPAREN_e_RPAREN__f]	0
avl[t_EX_metsox_DASH_R_DASH_L_LPAREN_e_RPAREN__f]	0
avl[t_EX_metsox_DASH_S_DASH_L_LPAREN_e_RPAREN__f]	0
avl[t_EX_mg2_LPAREN_e_RPAREN__b]	0.00154911	mmol gdcw-1 h-1
avl[t_EX_mg2_LPAREN_e_RPAREN__f]	0
avl[t_EX_mincyc_LPAREN_e_RPAREN__f]	0
avl[t_EX_minohp_LPAREN_e_RPAREN__f]	0
avl[t_EX_mmet_LPAREN_e_RPAREN__f]	0
avl[t_EX_mn2_LPAREN_e_RPAREN__b]	0.000123393	mmol gdcw-1 h-1
avl[t_EX_mn2_LPAREN_e_RPAREN__f]	0
avl[t_EX_mnl_LPAREN_e_RPAREN__f]	0
avl[t_EX_mobd_LPAREN_e_RPAREN__b]	2.30357e-05	mmol gdcw-1 h-1
avl[t_EX_mobd_LPAREN_e_RPAREN__f]	0
avl[t_EX_mso3_LPAREN_e_RPAREN__f]	0
avl[t_EX_n2o_LPAREN_e_RPAREN__f]	0
avl[t_EX_na1_LPAREN_e_RPAREN__b]	0
avl[t_EX_na1_LPAREN_e_RPAREN__f]	0
avl[t_EX_nac_LPAREN_e_RPAREN__f]	0
avl[t_EX_nh4_LPAREN_e_RPAREN__b]	1.92872	mmol gdcw-1 h-1
avl[t_EX_nh4_LPAREN_e_RPAREN__f]	0
avl[t_EX_ni2_LPAREN_e_RPAREN__b]	5.76786e-05	mmol gdcw-1 h-1
avl[t_EX_ni2_LPAREN_e_RPAREN__f]	0
avl[t_EX_nmn_LPAREN_e_RPAREN__f]	0
avl[t_EX_no2_LPAREN_e_RPAREN__f]	0
avl[t_EX_no3_LPAREN_e_RPAREN__f]	0
avl[t_EX_no_LPAREN_e_RPAREN__f]	0
avl[t_EX_novbcn_LPAREN_e_RPAREN__f]	0
avl[t_EX_o16a4colipa_LPAREN_e_RPAREN__f]	0
avl[t_EX_o2_LPAREN_e_RPAREN__b]	256.086	mmol gdcw-1 h-1
avl[t_EX_o2_LPAREN_e_RPAREN__f]	0
avl[t_EX_o2s_LPAREN_e_RPAREN__f]	0
avl[t_EX_ocdca_LPAREN_e_RPAREN__f]	0
avl[t_EX_ocdcea_LPAREN_e_RPAREN__f]	0
avl[t_EX_octa_LPAREN_e_RPAREN__f]	0
avl[t_EX_orn_LPAREN_e_RPAREN__f]	0
avl[t_EX_orot_LPAREN_e_RPAREN__f]	0
avl[t_EX_pacald_LPAREN_e_RPAREN__f]	0
avl[t_EX_peamn_LPAREN_e_RPAREN__f]	0
avl[t_EX_phe_DASH_L_LPAREN_e_RPAREN__f]	0
avl[t_EX_pheme_LPAREN_e_RPAREN__f]	0
avl[t_EX_pi_LPAREN_e_RPAREN__b]	0.172256	mmol gdcw-1 h-1
avl[t_EX_pi_LPAREN_e_RPAREN__f]	0
avl[t_EX_pnto_DASH_R_LPAREN_e_RPAREN__f]	0
avl[t_EX_ppa_LPAREN_e_RPAREN__f]	0
avl[t_EX_ppal_LPAREN_e_RPAREN__f]	0
avl[t_EX_pppn_LPAREN_e_RPAREN__f]	0
avl[t_EX_ppt_LPAREN_e_RPAREN__f]	0
avl[t_EX_pro_DASH_L_LPAREN_e_RPAREN__f]	0
avl[t_EX_progly_LPAREN_e_RPAREN__f]	0
avl[t_EX_psclys_LPAREN_e_RPAREN__f]	0
avl[t_EX_pser_DASH_L_LPAREN_e_RPAREN__f]	0
avl[t_EX_ptrc_LPAREN_e_RPAREN__f]	0
avl[t_EX_pydam_LPAREN_e_RPAREN__f]	0
avl[t_EX_pydx_LPAREN_e_RPAREN__f]	0
avl[t_EX_pydxn_LPAREN_e_RPAREN__f]	0
avl[t_EX_pyr_LPAREN_e_RPAREN__f]	0
avl[t_EX_quin_LPAREN_e_RPAREN__f]	0
avl[t_EX_r5p_LPAREN_e_RPAREN__f]	0
avl[t_EX_rfamp_LPAREN_e_RPAREN__f]	0
avl[t_EX_rib_DASH_D_LPAREN_e_RPAREN__f]	0
avl[t_EX_rmn_LPAREN_e_RPAREN__f]	0
avl[t_EX_sbt_DASH_D_LPAREN_e_RPAREN__f]	0
avl[t_EX_sel_LPAREN_e_RPAREN__b]	0
avl[t_EX_sel_LPAREN_e_RPAREN__f]	0
avl[t_EX_ser_DASH_D_LPAREN_e_RPAREN__f]	0
avl[t_EX_ser_DASH_L_LPAREN_e_RPAREN__f]	0
avl[t_EX_skm_LPAREN_e_RPAREN__f]	0
avl[t_EX_slnt_LPAREN_e_RPAREN__b]	0
avl[t_EX_slnt_LPAREN_e_RPAREN__f]	0
avl[t_EX_so2_LPAREN_e_RPAREN__f]	0
avl[t_EX_so3_LPAREN_e_RPAREN__f]	0
avl[t_EX_so4_LPAREN_e_RPAREN__b]	0.0450368	mmol gdcw-1 h-1
avl[t_EX_so4_LPAREN_e_RPAREN__f]	0
avl[t_EX_spmd_LPAREN_e_RPAREN__f]	0
avl[t_EX_succ_LPAREN_e_RPAREN__f]	0
avl[t_EX_sucr_LPAREN_e_RPAREN__f]	0
avl[t_EX_sulfac_LPAREN_e_RPAREN__f]	0
avl[t_EX_tartr_DASH_D_LPAREN_e_RPAREN__f]	0
avl[t_EX_tartr_DASH_L_LPAREN_e_RPAREN__f]	0
avl[t_EX_taur_LPAREN_e_RPAREN__f]	0
avl[t_EX_tcynt_LPAREN_e_RPAREN__f]	0
avl[t_EX_thm_LPAREN_e_RPAREN__f]	0
avl[t_EX_thr_DASH_L_LPAREN_e_RPAREN__f]	0
avl[t_EX_thrp_LPAREN_e_RPAREN__f]	0
avl[t_EX_thym_LPAREN_e_RPAREN__f]	0
avl[t_EX_thymd_LPAREN_e_RPAREN__f]	0
avl[t_EX_tma_LPAREN_e_RPAREN__f]	0
avl[t_EX_tmao_LPAREN_e_RPAREN__f]	0
avl[t_EX_tre_LPAREN_e_RPAREN__f]	0
avl[t_EX_trp_DASH_L_LPAREN_e_RPAREN__f]	0
avl[t_EX_tsul_LPAREN_e_RPAREN__f]	0
avl[t_EX_ttdca_LPAREN_e_RPAREN__f]	0
avl[t_EX_ttdcea_LPAREN_e_RPAREN__f]	0
avl[t_EX_ttrcyc_LPAREN_e_RPAREN__f]	0
avl[t_EX_tungs_LPAREN_e_RPAREN__b]	0
avl[t_EX_tungs_LPAREN_e_RPAREN__f]	0
avl[t_EX_tym_LPAREN_e_RPAREN__f]	0
avl[t_EX_tyr_DASH_L_LPAREN_e_RPAREN__f]	0
avl[t_EX_tyrp_LPAREN_e_RPAREN__f]	0
avl[t_EX_uacgam_LPAREN_e_RPAREN__f]	0
avl[t_EX_udpacgal_LPAREN_e_RPAREN__f]	0
avl[t_EX_udpg_LPAREN_e_RPAREN__f]	0
avl[t_EX_udpgal_LPAREN_e_RPAREN__f]	0
avl[t_EX_udpglcur_LPAREN_e_RPAREN__f]	0
avl[t_EX_ump_LPAREN_e_RPAREN__f]	0
avl[t_EX_ura_LPAREN_e_RPAREN__f]	0
avl[t_EX_urea_LPAREN_e_RPAREN__f]	0
avl[t_EX_uri_LPAREN_e_RPAREN__f]	0
avl[t_EX_val_DASH_L_LPAREN_e_RPAREN__f]	0
avl[t_EX_xan_LPAREN_e_RPAREN__f]	0
avl[t_EX_xmp_LPAREN_e_RPAREN__f]	0
avl[t_EX_xtsn_LPAREN_e_RPAREN__f]	0
avl[t_EX_xyl_DASH_D_LPAREN_e_RPAREN__f]	0
avl[t_EX_xylu_DASH_L_LPAREN_e_RPAREN__f]	0
avl[t_EX_zn2_LPAREN_e_RPAREN__b]	6.08929e-05	mmol gdcw-1 h-1
avl[t_EX_zn2_LPAREN_e_RPAREN__f]	0
avl[t_Ec_biomass_iJO1366_WT_53p95M_f]	0
avl[t_Ec_biomass_iJO1366_core_53p95M_f]	0.178571	h-1
avl[t_F6PA_b]	0
avl[t_F6PA_f]	4.53147	mmol gdcw-1 h-1
avl[t_F6PP_f]	0
avl[t_F6Pt6_2pp_f]	0
avl[t_F6Ptex_b]	0
avl[t_F6Ptex_f]	0
avl[t_FA100ACPHi_f]	0
avl[t_FA120ACPHi_f]	0
avl[t_FA140ACPHi_f]	0
avl[t_FA141ACPHi_f]	0
avl[t_FA160ACPHi_f]	0
avl[t_FA161ACPHi_f]	0
avl[t_FA80ACPHi_f]	0
avl[t_FACOAE100_f]	0
avl[t_FACOAE120_f]	0.0138971	mmol gdcw-1 h-1
avl[t_FACOAE140_f]	0
avl[t_FACOAE141_f]	0
avl[t_FACOAE160_f]	0.0227907	mmol gdcw-1 h-1
avl[t_FACOAE161_f]	0.0268621	mmol gdcw-1 h-1
avl[t_FACOAE180_f]	0
avl[t_FACOAE181_f]	0
avl[t_FACOAE60_f]	0
avl[t_FACOAE80_f]	0
avl[t_FACOAL100t2pp_f]	0
avl[t_FACOAL120t2pp_f]	0
avl[t_FACOAL140t2pp_f]	0
avl[t_FACOAL141t2pp_f]	0
avl[t_FACOAL160t2pp_f]	0
avl[t_FACOAL161t2pp_f]	0
avl[t_FACOAL180t2pp_f]	0
avl[t_FACOAL181t2pp_f]	0
avl[t_FACOAL60t2pp_f]	0
avl[t_FACOAL80t2pp_f]	0
avl[t_FADRx2_f]	0
avl[t_FADRx_f]	0.390338	mmol gdcw-1 h-1
avl[t_FALDH2_b]	0
avl[t_FALDH2_f]	0
avl[t_FALDtex_b]	0
avl[t_FALDtex_f]	0
avl[t_FALDtpp_b]	0
avl[t_FALDtpp_f]	0
avl[t_FALGTHLs_b]	0
avl[t_FALGTHLs_f]	0
avl[t_FBA3_b]	0
avl[t_FBA3_f]	0
avl[t_FBA_b]	0
avl[t_FBA_f]	3.03225	mmol gdcw-1 h-1
avl[t_FBP_f]	0
avl[t_FCI_b]	0
avl[t_FCI_f]	0
avl[t_FCLK_f]	0
avl[t_FCLPA_b]	0
avl[t_FCLPA_f]	0
avl[t_FCLT_f]	3.98214e-05	mmol gdcw-1 h-1
avl[t_FDH4pp_f]	0
avl[t_FDH5pp_f]	0
avl[t_FDMO2_f]	0
avl[t_FDMO3_f]	0
avl[t_FDMO4_f]	0
avl[t_FDMO6_f]	0
avl[t_FDMO_f]	0
avl[t_FE2abcpp_f]	0
avl[t_FE2t2pp_f]	0
avl[t_FE2t3pp_f]	0
avl[t_FE2tex_b]	0
avl[t_FE2tex_f]	1000	mmol gdcw-1 h-1
avl[t_FE2tpp_f]	0.00286804	mmol gdcw-1 h-1
avl[t_FE3DCITabcpp_f]	0
avl[t_FE3DCITtonex_f]	0
avl[t_FE3DHBZR_f]	0
avl[t_FE3DHBZSabcpp_f]	0
avl[t_FE3DHBZStonex_f]	0
avl[t_FE3HOXR1_f]	0
avl[t_FE3HOXR2_f]	0
avl[t_FE3HOXR3_f]	0
avl[t_FE3HOXUtex_f]	0
avl[t_FE3HOXUtpp_f]	0
avl[t_FE3HOXabcpp_f]	0
avl[t_FE3HOXexs_f]	0
avl[t_FE3HOXtonex_f]	0
avl[t_FE3Ri_f]	0
avl[t_FE3abcpp_f]	0
avl[t_FE3tex_b]	999.997	mmol gdcw-1 h-1
avl[t_FE3tex_f]	0
avl[t_FECRMR1_f]	0
avl[t_FECRMR2_f]	0
avl[t_FECRMR3_f]	0
avl[t_FECRMUtex_f]	0
avl[t_FECRMUtpp_f]	0
avl[t_FECRMabcpp_f]	0
avl[t_FECRMexs_f]	0
avl[t_FECRMtonex_f]	0
avl[t_FEENTERR1_f]	0
avl[t_FEENTERR2_f]	0
avl[t_FEENTERR3_f]	0
avl[t_FEENTERabcpp_f]	0
avl[t_FEENTERexs_f]	0
avl[t_FEENTERtex_f]	0
avl[t_FEENTERtonex_f]	0
avl[t_FEENTERtpp_f]	0
avl[t_FEOXAMR1_f]	0
avl[t_FEOXAMR2_f]	0
avl[t_FEOXAMR3_f]	0
avl[t_FEOXAMUtex_f]	0
avl[t_FEOXAMUtpp_f]	0
avl[t_FEOXAMabcpp_f]	0
avl[t_FEOXAMexs_f]	0
avl[t_FEOXAMtonex_f]	0
avl[t_FEROpp_f]	249.999	mmol gdcw-1 h-1
avl[t_FESD1s_f]	0.000697143	mmol gdcw-1 h-1
avl[t_FESD2s_f]	0
avl[t_FESR_f]	0.00139429	mmol gdcw-1 h-1
avl[t_FFSD_f]	0
avl[t_FHL_f]	0
avl[t_FLDR2_f]	0
avl[t_FLVR_f]	0
avl[t_FLVRx_f]	0
avl[t_FMETTRS_f]	0
avl[t_FMNAT_f]	3.98214e-05	mmol gdcw-1 h-1
avl[t_FMNRx2_f]	0
avl[t_FMNRx_f]	0
avl[t_FOMETRi_f]	0
avl[t_FORCT_b]	0
avl[t_FORCT_f]	0
avl[t_FORt2pp_f]	0
avl[t_FORtex_b]	0
avl[t_FORtex_f]	0
avl[t_FORtppi_f]	0
avl[t_FRD2_f]	0
avl[t_FRD3_f]	12.1122	mmol gdcw-1 h-1
avl[t_FRUK_f]	0
avl[t_FRULYSDG_b]	0
avl[t_FRULYSDG_f]	0
avl[t_FRULYSE_b]	0
avl[t_FRULYSE_f]	0
avl[t_FRULYSK_f]	0
avl[t_FRULYSt2pp_f]	0
avl[t_FRULYStex_b]	0
avl[t_FRULYStex_f]	0
avl[t_FRUURt2rpp_b]	0
avl[t_FRUURt2rpp_f]	0
avl[t_FRUURtex_b]	0
avl[t_FRUURtex_f]	0
avl[t_FRUpts2pp_f]	0
avl[t_FRUptspp_f]	0
avl[t_FRUtex_b]	0
avl[t_FRUtex_f]	0
avl[t_FTHFD_f]	0
avl[t_FTHFLi_f]	0
avl[t_FUCtex_b]	0
avl[t_FUCtex_f]	0
avl[t_FUCtpp_b]	0
avl[t_FUCtpp_f]	0
avl[t_FUM_b]	0
avl[t_FUM_f]	0.186221	mmol gdcw-1 h-1
avl[t_FUMt2_2pp_f]	0
avl[t_FUMt2_3pp_f]	0
avl[t_FUMtex_b]	0
avl[t_FUMtex_f]	0
avl[t_FUSAtex_b]	0
avl[t_FUSAtex_f]	0
avl[t_FUSAtpp_f]	0
avl[t_G1PACT_f]	0.0168729	mmol gdcw-1 h-1
avl[t_G1PPpp_f]	0
avl[t_G1PTT_f]	0
avl[t_G1Ptex_b]	0
avl[t_G1Ptex_f]	0
avl[t_G1SAT_b]	0
avl[t_G1SAT_f]	0.000637143	mmol gdcw-1 h-1
avl[t_G2PP_f]	0
avl[t_G2PPpp_f]	0
avl[t_G3PAT120_f]	0
avl[t_G3PAT140_f]	0
avl[t_G3PAT141_f]	0
avl[t_G3PAT160_f]	0.0113954	mmol gdcw-1 h-1
avl[t_G3PAT161_f]	0.0134311	mmol gdcw-1 h-1
avl[t_G3PAT180_f]	0
avl[t_G3PAT181_f]	0
avl[t_G3PCabcpp_f]	0
avl[t_G3PCtex_b]	0
avl[t_G3PCtex_f]	0
avl[t_G3PD2_b]	0.0248264	mmol gdcw-1 h-1
avl[t_G3PD2_f]	0
avl[t_G3PD5_f]	0
avl[t_G3PD6_f]	0
avl[t_G3PD7_f]	0
avl[t_G3PEabcpp_f]	0
avl[t_G3PEtex_b]	0
avl[t_G3PEtex_f]	0
avl[t_G3PGabcpp_f]	0
avl[t_G3PGtex_b]	0
avl[t_G3PGtex_f]	0
avl[t_G3PIabcpp_f]	0
avl[t_G3PItex_b]	0
avl[t_G3PItex_f]	0
avl[t_G3PSabcpp_f]	0
avl[t_G3PStex_b]	0
avl[t_G3PStex_f]	0
avl[t_G3PT_f]	0
avl[t_G5SADs_f]	0.0394741	mmol gdcw-1 h-1
avl[t_G5SD_f]	0.0394741	mmol gdcw-1 h-1
avl[t_G6PDA_f]	0
avl[t_G6PDH2r_b]	0
avl[t_G6PDH2r_f]	0
avl[t_G6PP_f]	0
avl[t_G6Pt6_2pp_f]	0
avl[t_G6Ptex_b]	0
avl[t_G6Ptex_f]	0
avl[t_GAL1PPpp_f]	0
avl[t_GAL1Ptex_b]	0
avl[t_GAL1Ptex_f]	0
avl[t_GALBDtex_b]	0
avl[t_GALBDtex_f]	0
avl[t_GALCTD_f]	0
avl[t_GALCTLO_f]	0
avl[t_GALCTND_f]	0
avl[t_GALCTNLt2pp_f]	0
avl[t_GALCTNLtex_b]	0
avl[t_GALCTNLtex_f]	0
avl[t_GALCTNt2pp_f]	0
avl[t_GALCTNtex_b]	0
avl[t_GALCTNtex_f]	0
avl[t_GALCTt2rpp_b]	0
avl[t_GALCTt2rpp_f]	0
avl[t_GALCTtex_b]	0
avl[t_GALCTtex_f]	0
avl[t_GALKr_b]	0
avl[t_GALKr_f]	0
avl[t_GALM2pp_f]	0
avl[t_GALS3_f]	0
avl[t_GALT1_f]	0
avl[t_GALTptspp_f]	0
avl[t_GALTtex_b]	0
avl[t_GALTtex_f]	0
avl[t_GALURt2rpp_b]	0
avl[t_GALURt2rpp_f]	0
avl[t_GALURtex_b]	0
avl[t_GALURtex_f]	0
avl[t_GALUi_f]	0
avl[t_GALabcpp_f]	0
avl[t_GALt2pp_f]	0
avl[t_GALtex_b]	0
avl[t_GALtex_f]	0
avl[t_GAM6Pt6_2pp_f]	0
avl[t_GAMAN6Ptex_b]	0
avl[t_GAMAN6Ptex_f]	0
avl[t_GAMptspp_f]	0
avl[t_GAMtex_b]	0
avl[t_GAMtex_f]	0
avl[t_GAPD_b]	0
avl[t_GAPD_f]	17.2893	mmol gdcw-1 h-1
avl[t_GARFT_b]	2.02123	mmol gdcw-1 h-1
avl[t_GARFT_f]	0
avl[t_GART_f]	2.10127	mmol gdcw-1 h-1
avl[t_GBBTNtex_b]	0
avl[t_GBBTNtex_f]	0
avl[t_GCALDD_f]	0.000119464	mmol gdcw-1 h-1
avl[t_GDMANE_f]	0
avl[t_GDPDPK_f]	0
avl[t_GDPMNH_f]	0
avl[t_GDPMNP_f]	0
avl[t_GDPTPDP_f]	0
avl[t_GDPtex_b]	0
avl[t_GDPtex_f]	0
avl[t_GF6PTA_f]	0.0168729	mmol gdcw-1 h-1
avl[t_GGGABADr_b]	0
avl[t_GGGABADr_f]	0
avl[t_GGGABAH_f]	0
avl[t_GGPTRCO_f]	0
avl[t_GGPTRCS_f]	0
avl[t_GHBDHx_b]	0
avl[t_GHBDHx_f]	0
avl[t_GHMT2r_b]	1.89189	mmol gdcw-1 h-1
avl[t_GHMT2r_f]	0
avl[t_GK1_b]	0
avl[t_GK1_f]	3.46477	mmol gdcw-1 h-1
avl[t_GLBRAN2_f]	0
avl[t_GLCATr_b]	0
avl[t_GLCATr_f]	0
avl[t_GLCDpp_f]	0
avl[t_GLCNt2rpp_b]	0
avl[t_GLCNt2rpp_f]	0
avl[t_GLCNtex_b]	0
avl[t_GLCNtex_f]	0
avl[t_GLCP2_f]	0
avl[t_GLCP_f]	0
avl[t_GLCRAL_f]	0
avl[t_GLCRD_f]	0
avl[t_GLCRt2rpp_b]	0
avl[t_GLCRt2rpp_f]	0
avl[t_GLCRtex_b]	0
avl[t_GLCRtex_f]	0
avl[t_GLCS1_f]	0
avl[t_GLCTR1_f]	0
avl[t_GLCTR2_f]	0
avl[t_GLCTR3_f]	0
avl[t_GLCUR1Ptex_b]	0
avl[t_GLCUR1Ptex_f]	0
avl[t_GLCURt2rpp_b]	0
avl[t_GLCURt2rpp_f]	0
avl[t_GLCURtex_b]	0
avl[t_GLCURtex_f]	0
avl[t_GLCabcpp_f]	0
avl[t_GLCptspp_f]	10	mmol gdcw-1 h-1
avl[t_GLCt2pp_f]	0
avl[t_GLCtex_b]	0
avl[t_GLCtex_f]	0
avl[t_GLCtexi_f]	10	mmol gdcw-1 h-1
avl[t_GLDBRAN2_f]	0
avl[t_GLGC_f]	0
avl[t_GLNS_f]	0.323323	mmol gdcw-1 h-1
avl[t_GLNTRS_f]	0
avl[t_GLNabcpp_f]	0
avl[t_GLNtex_b]	0
avl[t_GLNtex_f]	0
avl[t_GLTPD_b]	0
avl[t_GLTPD_f]	0
avl[t_GLU5K_f]	0.0394741	mmol gdcw-1 h-1
avl[t_GLUABUTt7pp_b]	0
avl[t_GLUABUTt7pp_f]	0
avl[t_GLUCYS_f]	0
avl[t_GLUDC_f]	0
avl[t_GLUDy_b]	3.30161	mmol gdcw-1 h-1
avl[t_GLUDy_f]	0
avl[t_GLUN_f]	0
avl[t_GLUNpp_f]	0
avl[t_GLUPRT_f]	0.0800421	mmol gdcw-1 h-1
avl[t_GLUR_b]	0.00496214	mmol gdcw-1 h-1
avl[t_GLUR_f]	0
avl[t_GLUSy_f]	0
avl[t_GLUTRR_f]	0.000637143	mmol gdcw-1 h-1
avl[t_GLUTRS_f]	0.000637143	mmol gdcw-1 h-1
avl[t_GLUabcpp_f]	0
avl[t_GLUt2rpp_b]	0
avl[t_GLUt2rpp_f]	0
avl[t_GLUt4pp_f]	0
avl[t_GLUtex_b]	0
avl[t_GLUtex_f]	0
avl[t_GLXCL_f]	5.97321e-05	mmol gdcw-1 h-1
avl[t_GLYALDtex_b]	0
avl[t_GLYALDtex_f]	0
avl[t_GLYALDtpp_b]	0
avl[t_GLYALDtpp_f]	0
avl[t_GLYAT_b]	0
avl[t_GLYAT_f]	0
avl[t_GLYBabcpp_f]	0
avl[t_GLYBt2pp_f]	0
avl[t_GLYBtex_b]	0
avl[t_GLYBtex_f]	0
avl[t_GLYC2Pabcpp_f]	0
avl[t_GLYC2Ptex_b]	0
avl[t_GLYC2Ptex_f]	0
avl[t_GLYC3Pabcpp_f]	0
avl[t_GLYC3Pt6pp_f]	0
avl[t_GLYC3Ptex_b]	0
avl[t_GLYC3Ptex_f]	0
avl[t_GLYCAt2rpp_b]	0
avl[t_GLYCAt2rpp_f]	0
avl[t_GLYCAtex_b]	0
avl[t_GLYCAtex_f]	0
avl[t_GLYCDx_f]	0
avl[t_GLYCK2_f]	0
avl[t_GLYCK_f]	5.97321e-05	mmol gdcw-1 h-1
avl[t_GLYCLTDx_f]	0
avl[t_GLYCLTDy_f]	0
avl[t_GLYCLTt2rpp_b]	0
avl[t_GLYCLTt2rpp_f]	0
avl[t_GLYCLTt4pp_f]	0
avl[t_GLYCLTtex_b]	0
avl[t_GLYCLTtex_f]	0
avl[t_GLYCL_f]	0
avl[t_GLYCTO2_f]	0
avl[t_GLYCTO3_f]	0
avl[t_GLYCTO4_f]	0.000119464	mmol gdcw-1 h-1
avl[t_GLYCtex_b]	0
avl[t_GLYCtex_f]	0
avl[t_GLYCtpp_b]	0
avl[t_GLYCtpp_f]	0
avl[t_GLYK_f]	0
avl[t_GLYOX3_f]	0
avl[t_GLYOX_f]	0
avl[t_GLYTRS_f]	0
avl[t_GLYt2pp_f]	0
avl[t_GLYt2rpp_b]	0
avl[t_GLYt2rpp_f]	0
avl[t_GLYt4pp_f]	0
avl[t_GLYtex_b]	0
avl[t_GLYtex_f]	0
avl[t_GMAND_f]	0
avl[t_GMHEPAT_f]	0
avl[t_GMHEPK_f]	0
avl[t_GMHEPPA_f]	0
avl[t_GMPR_f]	0
avl[t_GMPS2_f]	0.0435207	mmol gdcw-1 h-1
avl[t_GMPtex_b]	0
avl[t_GMPtex_f]	0
avl[t_GND_f]	0
avl[t_GNK_f]	0
avl[t_GOFUCR_f]	0
avl[t_GP4GH_f]	0
avl[t_GPDDA1_f]	0
avl[t_GPDDA1pp_f]	0
avl[t_GPDDA2_f]	0
avl[t_GPDDA2pp_f]	0
avl[t_GPDDA3_f]	0
avl[t_GPDDA3pp_f]	0
avl[t_GPDDA4_f]	0
avl[t_GPDDA4pp_f]	0
avl[t_GPDDA5_f]	0
avl[t_GPDDA5pp_f]	0
avl[t_GRTT_f]	4.96429e-05	mmol gdcw-1 h-1
avl[t_GRXR_f]	0
avl[t_GSNK_f]	3.42125	mmol gdcw-1 h-1
avl[t_GSNt2pp_f]	0
avl[t_GSNtex_b]	0
avl[t_GSNtex_f]	0
avl[t_GSPMDA_f]	0
avl[t_GSPMDS_f]	0
avl[t_GTHOXtex_b]	0
avl[t_GTHOXtex_f]	0
avl[t_GTHOr_b]	0
avl[t_GTHOr_f]	0
avl[t_GTHPi_f]	0
avl[t_GTHRDHpp_f]	0
avl[t_GTHRDabc2pp_f]	0
avl[t_GTHRDabcpp_f]	0
avl[t_GTHRDtex_b]	0
avl[t_GTHRDtex_f]	0
avl[t_GTHS_f]	0
avl[t_GTPCII2_f]	7.96429e-05	mmol gdcw-1 h-1
avl[t_GTPCI_f]	0.000119464	mmol gdcw-1 h-1
avl[t_GTPDPDP_f]	0
avl[t_GTPDPK_f]	0
avl[t_GTPHs_f]	0
avl[t_GTPtex_b]	0
avl[t_GTPtex_f]	0
avl[t_GUACYC_f]	0
avl[t_GUAD_f]	0
avl[t_GUAPRT_f]	0
avl[t_GUAt2pp_f]	0
avl[t_GUAtex_b]	0
avl[t_GUAtex_f]	0
avl[t_GUAtpp_b]	0
avl[t_GUAtpp_f]	0
avl[t_GUI1_b]	0
avl[t_GUI1_f]	0
avl[t_GUI2_b]	0
avl[t_GUI2_f]	0
avl[t_GUR1PPpp_f]	0
avl[t_H2O2tex_b]	0
avl[t_H2O2tex_f]	0
avl[t_H2Otex_b]	516.316	mmol gdcw-1 h-1
avl[t_H2Otex_f]	0
avl[t_H2Otpp_b]	16.3172	mmol gdcw-1 h-1
avl[t_H2Otpp_f]	0
avl[t_H2SO_f]	0
avl[t_H2St1pp_f]	0
avl[t_H2Stex_b]	0
avl[t_H2Stex_f]	0
avl[t_H2tex_b]	0
avl[t_H2tex_f]	0
avl[t_H2tpp_b]	0
avl[t_H2tpp_f]	0
avl[t_HACD1_b]	0
avl[t_HACD1_f]	0.06355	mmol gdcw-1 h-1
avl[t_HACD2_b]	0
avl[t_HACD2_f]	0.06355	mmol gdcw-1 h-1
avl[t_HACD3_b]	0
avl[t_HACD3_f]	0.06355	mmol gdcw-1 h-1
avl[t_HACD4_b]	0
avl[t_HACD4_f]	0.06355	mmol gdcw-1 h-1
avl[t_HACD5_b]	0
avl[t_HACD5_f]	0.06355	mmol gdcw-1 h-1
avl[t_HACD6_b]	0
avl[t_HACD6_f]	0.0496529	mmol gdcw-1 h-1
avl[t_HACD7_b]	0
avl[t_HACD7_f]	0.0496529	mmol gdcw-1 h-1
avl[t_HACD8_b]	0
avl[t_HACD8_f]	0
avl[t_HADPCOADH3_b]	0
avl[t_HADPCOADH3_f]	0
avl[t_HBZOPT_f]	3.98214e-05	mmol gdcw-1 h-1
avl[t_HCINNMt2rpp_b]	0
avl[t_HCINNMt2rpp_f]	0
avl[t_HCINNMtex_b]	0
avl[t_HCINNMtex_f]	0
avl[t_HCO3E_b]	0
avl[t_HCO3E_f]	0.0938995	mmol gdcw-1 h-1
avl[t_HCYSMT2_f]	0
avl[t_HCYSMT_f]	0
avl[t_HDCAtexi_f]	0
avl[t_HDCEAtexi_f]	0
avl[t_HEMEOS_f]	0
avl[t_HEPK1_f]	0
avl[t_HEPK2_f]	0
avl[t_HEPT1_f]	0
avl[t_HEPT2_f]	0
avl[t_HEPT3_f]	0
avl[t_HEPT4_f]	0
avl[t_HETZK_f]	0
avl[t_HEX1_f]	0
avl[t_HEX4_f]	0
avl[t_HEX7_f]	0
avl[t_HEXt2rpp_b]	0
avl[t_HEXt2rpp_f]	0
avl[t_HG2abcpp_f]	0
avl[t_HG2t3pp_f]	0
avl[t_HG2tex_b]	0
avl[t_HG2tex_f]	0
avl[t_HISTD_f]	0.0169175	mmol gdcw-1 h-1
avl[t_HISTP_f]	0.0169175	mmol gdcw-1 h-1
avl[t_HISTRS_f]	0
avl[t_HISabcpp_f]	0
avl[t_HISt2rpp_b]	0
avl[t_HISt2rpp_f]	0
avl[t_HIStex_b]	0
avl[t_HIStex_f]	0
avl[t_HKNDDH_f]	0
avl[t_HKNTDH_f]	0
avl[t_HMBS_f]	7.96429e-05	mmol gdcw-1 h-1
avl[t_HMPK1_f]	0
avl[t_HOMt2pp_f]	0
avl[t_HOMtex_b]	0
avl[t_HOMtex_f]	0
avl[t_HOPNTAL_f]	0
avl[t_HPPK2_f]	0.000119464	mmol gdcw-1 h-1
avl[t_HPPPNDO_f]	0
avl[t_HPPPNt2rpp_b]	0
avl[t_HPPPNt2rpp_f]	0
avl[t_HPPPNtex_b]	0
avl[t_HPPPNtex_f]	0
avl[t_HPYRI_b]	0
avl[t_HPYRI_f]	0
avl[t_HPYRRx_f]	0
avl[t_HPYRRy_f]	0
avl[t_HSDy_b]	2.206	mmol gdcw-1 h-1
avl[t_HSDy_f]	0
avl[t_HSK_f]	2.17852	mmol gdcw-1 h-1
avl[t_HSST_f]	0.0274838	mmol gdcw-1 h-1
avl[t_HSTPT_f]	0.0169175	mmol gdcw-1 h-1
avl[t_HXAND_f]	0
avl[t_HXAtex_b]	0
avl[t_HXAtex_f]	0
avl[t_HXCT_f]	0
avl[t_HXPRT_f]	0
avl[t_HYD1pp_f]	0
avl[t_HYD2pp_f]	0
avl[t_HYD3pp_f]	0
avl[t_HYPOE_f]	0
avl[t_HYXNtex_b]	0
avl[t_HYXNtex_f]	0
avl[t_HYXNtpp_b]	0
avl[t_HYXNtpp_f]	0
avl[t_Htex_b]	0
avl[t_Htex_f]	977.822	mmol gdcw-1 h-1
avl[t_I2FE2SR_f]	0
avl[t_I2FE2SS2_f]	4.64286e-05	mmol gdcw-1 h-1
avl[t_I2FE2SS_f]	5.10714e-05	mmol gdcw-1 h-1
avl[t_I2FE2ST_f]	4.64286e-06	mmol gdcw-1 h-1
avl[t_I4FE4SR_f]	4.64286e-05	mmol gdcw-1 h-1
avl[t_I4FE4ST_f]	4.64286e-05	mmol gdcw-1 h-1
avl[t_ICDHyr_b]	0
avl[t_ICDHyr_f]	0.191999	mmol gdcw-1 h-1
avl[t_ICHORS_b]	0
avl[t_ICHORS_f]	0
avl[t_ICHORSi_f]	0
avl[t_ICHORT_f]	0
avl[t_ICL_f]	0
avl[t_ICYSDS_f]	0.000321964	mmol gdcw-1 h-1
avl[t_IDOND2_f]	0
avl[t_IDOND_b]	0
avl[t_IDOND_f]	0
avl[t_IDONt2rpp_b]	0
avl[t_IDONt2rpp_f]	0
avl[t_IDONtex_b]	0
avl[t_IDONtex_f]	0
avl[t_IG3PS_f]	0.0169175	mmol gdcw-1 h-1
avl[t_IGPDH_f]	0.0169175	mmol gdcw-1 h-1
avl[t_IGPS_f]	0.0101505	mmol gdcw-1 h-1
avl[t_ILETA_b]	0.0518802	mmol gdcw-1 h-1
avl[t_ILETA_f]	0
avl[t_ILETRS_f]	0
avl[t_ILEabcpp_f]	0
avl[t_ILEt2rpp_b]	0
avl[t_ILEt2rpp_f]	0
avl[t_ILEtex_b]	0
avl[t_ILEtex_f]	0
avl[t_IMPC_b]	0.0969198	mmol gdcw-1 h-1
avl[t_IMPC_f]	0
avl[t_IMPD_f]	0.0435207	mmol gdcw-1 h-1
avl[t_IMPtex_b]	0
avl[t_IMPtex_f]	0
avl[t_INDOLEt2pp_f]	0
avl[t_INDOLEt2rpp_b]	0
avl[t_INDOLEt2rpp_f]	0
avl[t_INDOLEtex_b]	0
avl[t_INDOLEtex_f]	0
avl[t_INOSTt4pp_f]	0
avl[t_INSH_f]	0
avl[t_INSK_f]	0
avl[t_INSTtex_b]	0
avl[t_INSTtex_f]	0
avl[t_INSt2pp_f]	0
avl[t_INSt2rpp_b]	0
avl[t_INSt2rpp_f]	0
avl[t_INStex_b]	0
avl[t_INStex_f]	0
avl[t_IPDDI_b]	0
avl[t_IPDDI_f]	4.96429e-05	mmol gdcw-1 h-1
avl[t_IPDPS_f]	0.000426607	mmol gdcw-1 h-1
avl[t_IPMD_f]	0.080452	mmol gdcw-1 h-1
avl[t_IPPMIa_b]	0.080452	mmol gdcw-1 h-1
avl[t_IPPMIa_f]	0
avl[t_IPPMIb_b]	0.080452	mmol gdcw-1 h-1
avl[t_IPPMIb_f]	0
avl[t_IPPS_f]	0.080452	mmol gdcw-1 h-1
avl[t_ISETACabcpp_f]	0
avl[t_ISETACtex_b]	0
avl[t_ISETACtex_f]	0
avl[t_K2L4Aabcpp_f]	0.00347429	mmol gdcw-1 h-1
avl[t_K2L4Aabctex_f]	0.00347429	mmol gdcw-1 h-1
avl[t_KARA1_b]	0.156119	mmol gdcw-1 h-1
avl[t_KARA1_f]	0
avl[t_KARA2_b]	0
avl[t_KARA2_f]	0.0518802	mmol gdcw-1 h-1
avl[t_KAS14_f]	0
avl[t_KAS15_f]	0
avl[t_KDOCT2_f]	0.00694857	mmol gdcw-1 h-1
[truncated: 1,235 more rows]

## Sheet: Info
Problem
	Lower bound	7.18704
	Name	tmpaa156l_0
	Number of constraints	54081
	Number of nonzeros	126646
	Number of objectives	1
	Number of variables	58583
	Sense	maximize
	Upper bound	7.18704
Solver
	Error rc	0
	Status	ok
	Termination condition	optimal
	Termination message	Dual simplex - Optimal\x3a Objective = 7.1870426805e+00
	Time	0.552504
	User time	0.16
Performance (seconds)
	Python processor time[buildmodel]	2.36003
	Python processor time[optimize]	3.53668
	Python processor time[saveresult]	0.05093
	Wall time[optimize]	4.11883
	Wall time[total]	6.5486
